# Supplementary material for: Generating age-specific mortality statistics from incomplete death registration data: two applications of the empirical completeness method
Source: Popul Health Metr. 2021 Jun 7;19:29. doi: 10.1186/s12963-021-00262-3 (PMC8186206; doi:10.1186/s12963-021-00262-3)
Supplement: Supplementary file 2 — Additional File 2. Demonstration of Equivalent deaths method (GBD standard life table) in Brazilian states, 2015. [file 12963_2021_262_MOESM2_ESM.xlsx]

## Sheet: Acre M Equiv
Equivalent deaths				Acre		2015		Males	MLTFS
	Coefficients		GBD Standard life table		Complete life table					Population	Registration data		Age-spec. compl.
Age (x)	β1	β2	nqx,s	logit(nqx,s)	logit(nqx,c)	nqx,c	lx,c	nmx,c	nDx,c	nPopx,c	Reg nDx,c	Reg nmx,c			Key
0	0.993		0.0176884	-4.017	-3.65444	0.0252234	1	0.0258093	229.238	8882	143	0.0161	0.623806			Enter data
1-4	1.005		0.00254306	-5.97184	-5.6049	0.00366631	0.974777	0.000918597	31.9902	34825	15	0.000430725	0.468894			Solver calculations
5-9	0.823		0.00146359	-6.5254	-6.22491	0.0019756	0.971203	0.00039551	18.1349	45852	9	0.000196284	0.496279			Country life table
10-14	0.468	0.386	0.00195689	-6.23444	-6.03479	0.00238828	0.969284	0.000478227	22.6445	47351	22	0.000464615	0.971538			Results
15-19	0.134	0.823	0.00903379	-4.69771	-4.58743	0.0100764	0.966969	0.00202548	90.4519	44657	60	0.00134357	0.663336
20-24	0.042	0.828	0.0124874	-4.37047	-4.29341	0.0134742	0.957226	0.00271312	104.442	38495	80	0.00207819	0.765979
25-29	0.029	0.775	0.0123335	-4.38303	-4.31467	0.0131946	0.944328	0.00265644	93.4085	35163	79	0.00224668	0.845748		Estimates of 85+ mortality
30-34	0.018	0.784	0.013135	-4.31925	-4.25424	0.014005	0.931868	0.00282075	94.0634	33347	85	0.00254895	0.903645		Age (x)	lx,c	nqx,c	nmx,c	nPopx,c
35-39		0.871	0.0152488	-4.16789	-4.10296	0.0162551	0.918817	0.00327766	95.0225	28991	90	0.00310441	0.947144		85		0.486261	0.129992	1055.39
40-44		0.906	0.0195763	-3.91367	-3.84613	0.0209155	0.903882	0.0042273	99.815	23612	105	0.00444689	1.05195		90	0.130995	0.639948	0.185572	464.845
45-49		0.924	0.0268749	-3.58932	-3.52044	0.0287362	0.884976	0.00583101	114.282	19599	103	0.00525537	0.901279		95	0.0471649	1	0.251142	165.765
50-54		0.903	0.0383523	-3.22183	-3.15452	0.0409135	0.859546	0.00835359	128.303	15359	104	0.00677127	0.810583		b	1.0893
55-59		0.855	0.0553872	-2.83643	-2.77269	0.0588178	0.824379	0.01212	149.464	12332	141	0.0114337	0.943372		a	0.999132
60-64		0.792	0.0780599	-2.469	-2.40997	0.0824159	0.77589	0.0171916	163.681	9521	146	0.0153345	0.891977		c	0.888164
65-69		0.786	0.110729	-2.08332	-2.02473	0.116631	0.711945	0.0247708	173.668	7011	134	0.0191128	0.771588
70-74		0.801	0.160975	-1.65099	-1.59128	0.169204	0.62891	0.0369683	182.771	4944	179	0.0362055	0.979366		Using Solver
75-79		0.799	0.235696	-1.17642	-1.11686	0.246594	0.522496	0.0562548	177.765	3160	171	0.0541139	0.961944		Click Data in the top panel, then Solver
80-84		0.709	0.340299	-0.661962	-0.609111	0.352262	0.393652	0.0855141	167.608	1960	158	0.0806122	0.942678		Set Objective $E$29 to Value Of 0
85+			1			1	0.254983	0.157227	265.085	1686	268	0.158956	1.011		By Changing Variable Cells: $L$25
															Click Solve
			Registered deaths	2092				5q0,s	0.0201865	5q0,c	0.0288259				Press OK
			All-age completeness	0.871	0.903481			45q15,s	0.185955	45q15,c	0.197504
										45q15,c check	0.000101698
			MLT est. total deaths (1)	2401.84						e0,c	70.5259
			Completeness model est. total deaths (2)	2401.84				logit5q0,s	-3.88235	logit5q0,c	-3.51723
			Difference (1) - (2)	-2.52366e-07				logit45q15,s	-1.47651	logit45q15,c	-1.40197
										25q60,c	0.671367

## Sheet: Acre F Equiv
Equivalent deaths				Acre		2015		Females	MLTFS
	Coefficients		GBD Standard life table		Complete life table						Registration data		Age-spec. compl.
Age (x)	β1	β2	nqx,s	logit(nqx,s)	logit(nqx,c)	nqx,c	lx,c	nmx,c	nDx,c	nPopx,c	Reg nDx,c	Reg nmx,c			Key
0	0.982		0.0142058	-4.2398	-3.89564	0.0199253	1	0.0202891	172.092	8482	136	0.016034	0.790274			Enter data
1-4	1.047		0.00227692	-6.08265	-5.71571	0.00328298	0.980075	0.000822365	27.328	33231	23	0.000692125	0.841627			Solver calculations
5-9	0.766		0.00111057	-6.80177	-6.53331	0.00145207	0.976857	0.000290624	12.7808	43977	13	0.000295609	1.01715			Country life table
10-14	0.368	0.507	0.00125875	-6.67638	-6.48688	0.00152097	0.975439	0.000304426	13.9257	45744	9	0.000196747	0.646288			Results
15-19	0.147	0.776	0.00220273	-6.11585	-5.9717	0.00254342	0.973955	0.000509332	22.1977	43582	23	0.000527741	1.03614
20-24	0.136	0.865	0.00268083	-5.91894	-5.76802	0.00311619	0.971478	0.000624211	24.1514	38691	17	0.000439379	0.703894
25-29	0.121	0.925	0.00320552	-5.73967	-5.58684	0.00373285	0.968451	0.000747967	26.4137	35314	26	0.000736252	0.984337		Estimates of 85+ mortality
30-34	0.094	0.935	0.0043559	-5.43186	-5.2873	0.00502997	0.964836	0.00100853	34.5068	34215	32	0.000935262	0.927352		Age (x)	lx,c	nqx,c	nmx,c	nPopx,c
35-39		1.064	0.00633979	-5.05455	-4.92753	0.00719224	0.959982	0.00144364	43.3005	29994	30	0.0010002	0.692833		85		0.423611	0.10855	1168.47
40-44		0.99	0.00921399	-4.67778	-4.55959	0.0103579	0.953078	0.00208236	49.8768	23952	41	0.00171176	0.822026		90	0.230529	0.597544	0.165492	520.47
45-49		0.921	0.0137661	-4.27168	-4.16174	0.0153414	0.943206	0.003092	61.8121	19991	63	0.00315142	1.01922		95	0.0927778	1	0.236837	175.058
50-54		0.878	0.0202142	-3.88095	-3.77614	0.0223979	0.928736	0.00453031	70.5278	15568	67	0.0043037	0.94998		b	1.1056
55-59		0.86	0.0301312	-3.4716	-3.36894	0.0332805	0.907934	0.00676873	85.8613	12685	72	0.005676	0.838561		a	0.999834
60-64		0.838	0.0448711	-3.05805	-2.95802	0.049359	0.877718	0.0101216	98.0985	9692	79	0.00815105	0.805313		c	0.931211
65-69		0.866	0.0679519	-2.61858	-2.51521	0.0747991	0.834395	0.015541	108.881	7006	112	0.0159863	1.02865
70-74		0.911	0.104394	-2.14933	-2.04058	0.115008	0.771983	0.024405	130.835	5361	137	0.0255549	1.04712
75-79		0.914	0.167086	-1.60642	-1.49731	0.182827	0.683199	0.0402442	139.205	3459	121	0.0349812	0.869224		Using Solver
80-84		0.832	0.263872	-1.02594	-0.92662	0.283611	0.558292	0.0660948	139.46	2110	128	0.0606635	0.917826		Click Data in the top panel, then Solver
85+			1			1	0.399954	0.136498	254.432	1864	248	0.133047	0.974721		Set Objective $E$29 to Value Of 0
															By Changing Variable Cells: $L$25
			Registered deaths	1377				5q0,s	0.0164504	5q0,c	0.0231949				Click Solve
			All-age completeness	0.9085	0.925346			45q15,s	0.0887699	45q15,c	0.098912				Press OK
										45q15,c check	-0.000101195
			MLT est. total deaths (1)	1515.69						e0,c	77.6302
			Completeness model est. total deaths (2)	1515.69				logit5q0,s	-4.09082	logit5q0,c	-3.74035
			Difference (1) - (2)	1.05617e-07				logit45q15,s	-2.32875	logit45q15,c	-2.20937
										25q60,c	0.544325

## Sheet: Amazonas M Equiv
Equivalent deaths				Amazonas		2015		Males	MLTFS
	Coefficients		GBD Standard life table		Complete life table					Population	Registration data		Age-spec. compl.
Age (x)	β1	β2	nqx,s	logit(nqx,s)	logit(nqx,c)	nqx,c	lx,c	nmx,c	nDx,c	nPopx,c	Reg nDx,c	Reg nmx,c			Key
0	0.993		0.0176884	-4.017	-3.99188	0.0181302	1	0.018431	789.879	42856	510	0.0119003	0.645669			Enter data
1-4	1.005		0.00254306	-5.97184	-5.94641	0.00260838	0.98187	0.000653117	108.307	165831	120	0.000723628	1.10796			Solver calculations
5-9	0.823		0.00146359	-6.5254	-6.50458	0.00149434	0.979309	0.000299091	61.0983	204280	73	0.000357353	1.1948			Country life table
10-14	0.468	0.386	0.00195689	-6.23444	-6.1995	0.00202634	0.977845	0.000405678	80.4934	198417	75	0.000377992	0.931753			Results
15-19	0.134	0.823	0.00903379	-4.69771	-4.64506	0.00951748	0.975864	0.0019126	392.362	205146	372	0.00181334	0.948105
20-24	0.042	0.828	0.0124874	-4.37047	-4.31985	0.0131272	0.966576	0.0026428	487.485	184458	583	0.00316061	1.19593
25-29	0.029	0.775	0.0123335	-4.38303	-4.33591	0.0129208	0.953888	0.00260097	447.044	171876	507	0.0029498	1.13412		Estimates of 85+ mortality
30-34	0.018	0.784	0.013135	-4.31925	-4.27188	0.0137635	0.941563	0.00277178	449.441	162149	512	0.00315759	1.13919		Age (x)	lx,c	nqx,c	nmx,c	nPopx,c
35-39		0.871	0.0152488	-4.16789	-4.11576	0.0160517	0.928603	0.00323631	460.417	142266	434	0.00305062	0.942624		85		0.483977	0.129175	3820.6
40-44		0.906	0.0195763	-3.91367	-3.85944	0.0206446	0.913698	0.00417198	483.979	116007	386	0.00332739	0.797555		90	0.134713	0.638142	0.184704	1582.49
45-49		0.924	0.0268749	-3.58932	-3.53402	0.0283596	0.894835	0.00575351	559.667	97274	422	0.00433826	0.75402		95	0.0487471	1	0.25031	458.914
50-54		0.903	0.0383523	-3.22183	-3.16779	0.040396	0.869458	0.00824575	647.935	78578	514	0.00654127	0.79329		b	1.08969
55-59		0.855	0.0553872	-2.83643	-2.78526	0.0581262	0.834335	0.0119732	731.072	61059	605	0.00990845	0.827551		a	0.999168
60-64		0.792	0.0780599	-2.469	-2.4216	0.0815401	0.785838	0.0170012	763.318	44898	662	0.0147445	0.867266		c	0.896148
65-69		0.786	0.110729	-2.08332	-2.03627	0.115447	0.721761	0.0245038	757.534	30915	665	0.0215106	0.877849
70-74		0.801	0.160975	-1.65099	-1.60305	0.167555	0.638436	0.0365753	793.684	21700	733	0.0337788	0.923542		Using Solver
75-79		0.799	0.235696	-1.17642	-1.1286	0.244419	0.531463	0.0556896	758.882	13627	721	0.0529097	0.950082		Click Data in the top panel, then Solver
80-84		0.709	0.340299	-0.661962	-0.619529	0.349889	0.401563	0.0848158	677.169	7984	661	0.0827906	0.976123		Set Objective $E$29 to Value Of 0
85+			1			1	0.261061	0.153649	900.689	5862	896	0.152849	0.994794		By Changing Variable Cells: $L$25
															Click Solve
			Registered deaths	9451				5q0,s	0.0201865	5q0,c	0.020693				Press OK
			All-age completeness	0.9131	0.933215			45q15,s	0.185955	45q15,c	0.195186
										45q15,c check	-0.000460087
			MLT est. total deaths (1)	10350.5						e0,c	71.3836
			Completeness model est. total deaths (2)	10350.5				logit5q0,s	-3.88235	logit5q0,c	-3.85705
			Difference (1) - (2)	-6.46229e-07				logit45q15,s	-1.47651	logit45q15,c	-1.41666
										25q60,c	0.667793

## Sheet: Amazonas F Equiv
Equivalent deaths				Amazonas		2015		Females	MLTFS
	Coefficients		GBD Standard life table		Complete life table						Registration data		Age-spec. compl.
Age (x)	β1	β2	nqx,s	logit(nqx,s)	logit(nqx,c)	nqx,c	lx,c	nmx,c	nDx,c	nPopx,c	Reg nDx,c	Reg nmx,c			Key
0	0.982		0.0142058	-4.2398	-4.22476	0.0144179	1	0.0146075	598.308	40959	439	0.010718	0.733735			Enter data
1-4	1.047		0.00227692	-6.08265	-6.06662	0.00231364	0.985582	0.000579213	91.8007	158492	90	0.000567852	0.980385			Solver calculations
5-9	0.766		0.00111057	-6.80177	-6.79004	0.00112366	0.983302	0.000224858	43.9551	195479	45	0.000230204	1.02377			Country life table
10-14	0.368	0.507	0.00125875	-6.67638	-6.63323	0.00131418	0.982197	0.000263009	50.0175	190174	36	0.0001893	0.719748			Results
15-19	0.147	0.776	0.00220273	-6.11585	-6.05618	0.00233785	0.980906	0.000468118	93.5481	199839	106	0.000530427	1.13311
20-24	0.136	0.865	0.00268083	-5.91894	-5.85286	0.00286346	0.978613	0.000573513	106.414	185547	110	0.000592842	1.0337
25-29	0.121	0.925	0.00320552	-5.73967	-5.66937	0.00343817	0.975811	0.000688817	118.865	172564	129	0.000747549	1.08526		Estimates of 85+ mortality
30-34	0.094	0.935	0.0043559	-5.43186	-5.36123	0.00467316	0.972456	0.000936822	153.171	163501	157	0.000960239	1.025		Age (x)	lx,c	nqx,c	nmx,c	nPopx,c
35-39		1.064	0.00633979	-5.05455	-4.97582	0.00685553	0.967911	0.00137582	197.209	143339	197	0.00137436	0.99894		85		0.415169	0.10578	5385.24
40-44		0.99	0.00921399	-4.67778	-4.60452	0.00990735	0.961276	0.00199133	231.509	116258	217	0.00186654	0.937331		90	0.243261	0.589748	0.162061	2489.35
45-49		0.921	0.0137661	-4.27168	-4.20354	0.0147226	0.951752	0.00296637	277.575	93574	231	0.00246863	0.832208		95	0.0997983	1	0.232895	852.414
50-54		0.878	0.0202142	-3.88095	-3.81598	0.0215418	0.93774	0.00435527	332.503	76345	294	0.00385094	0.884202		b	1.1068
55-59		0.86	0.0301312	-3.4716	-3.40797	0.0320475	0.917539	0.00651387	395.49	60715	357	0.00587993	0.902679		a	0.999854
60-64		0.838	0.0448711	-3.05805	-2.99605	0.0476048	0.888134	0.00975312	446.878	45819	415	0.00905738	0.928665		c	0.936527
65-69		0.866	0.0679519	-2.61858	-2.55451	0.0721244	0.845855	0.0149645	487.724	32592	432	0.0132548	0.885747
70-74		0.911	0.104394	-2.14933	-2.08192	0.110867	0.784848	0.0234746	542.38	23105	517	0.0223761	0.953206
75-79		0.914	0.167086	-1.60642	-1.53879	0.176711	0.697835	0.0387675	612.372	15796	583	0.0369081	0.952036		Using Solver
80-84		0.832	0.263872	-1.02594	-0.964377	0.276003	0.57452	0.0640378	623.216	9732	584	0.0600082	0.937074		Click Data in the top panel, then Solver
85+			1			1	0.415951	0.13425	1171.6	8727	1103	0.126389	0.941446		Set Objective $E$29 to Value Of 0
															By Changing Variable Cells: $L$25
			Registered deaths	6042				5q0,s	0.0164504	5q0,c	0.0167				Click Solve
			All-age completeness	0.919	0.936879			45q15,s	0.0887699	45q15,c	0.0949402				Press OK
										45q15,c check	-0.000362503
			MLT est. total deaths (1)	6574.54						e0,c	78.6073
			Completeness model est. total deaths (2)	6574.54				logit5q0,s	-4.09082	logit5q0,c	-4.07551
			Difference (1) - (2)	6.35519e-07				logit45q15,s	-2.32875	logit45q15,c	-2.25475
										25q60,c	0.531658

## Sheet: Roraima M Equiv
Equivalent deaths				Roraima		2015		Males	MLTFS
	Coefficients		GBD Standard life table		Complete life table					Population	Registration data		Age-spec. compl.
Age (x)	β1	β2	nqx,s	logit(nqx,s)	logit(nqx,c)	nqx,c	lx,c	nmx,c	nDx,c	nPopx,c	Reg nDx,c	Reg nmx,c			Key
0	0.993		0.0176884	-4.017	-3.74162	0.0231663	1	0.0236596	130.057	5497	79	0.0143715	0.607426			Enter data
1-4	1.005		0.00254306	-5.97184	-5.69313	0.00335772	0.976834	0.000841125	18.1582	21588	15	0.00069483	0.826073			Solver calculations
5-9	0.823		0.00146359	-6.5254	-6.29716	0.00183814	0.973554	0.000367967	9.66759	26273	11	0.000418681	1.13782			Country life table
10-14	0.468	0.386	0.00195689	-6.23444	-6.06595	0.00231518	0.971764	0.000463573	12.1127	26129	13	0.000497531	1.07325			Results
15-19	0.134	0.823	0.00903379	-4.69771	-4.57803	0.0101706	0.969514	0.00204453	55.4414	27117	47	0.00173323	0.847742
20-24	0.042	0.828	0.0124874	-4.37047	-4.2758	0.0137103	0.959654	0.00276099	68.376	24765	61	0.00246315	0.892126
25-29	0.029	0.775	0.0123335	-4.38303	-4.29728	0.0134229	0.946497	0.00270273	62.3006	23051	65	0.00281983	1.04333		Estimates of 85+ mortality
30-34	0.018	0.784	0.013135	-4.31925	-4.23565	0.014264	0.933792	0.00287329	63.9766	22266	63	0.00282943	0.984735		Age (x)	lx,c	nqx,c	nmx,c	nPopx,c
35-39		0.871	0.0152488	-4.16789	-4.08056	0.0166173	0.920472	0.0033513	63.2893	18885	66	0.00349484	1.04283		85		0.490261	0.131428	445.071
40-44		0.906	0.0195763	-3.91367	-3.82282	0.0213981	0.905177	0.0043259	66.1084	15282	50	0.00327182	0.756333		90	0.127251	0.643096	0.187092	133.11
45-49		0.924	0.0268749	-3.58932	-3.49667	0.0294071	0.885807	0.00596918	78.1306	13089	71	0.0054244	0.908735		95	0.0454163	1	0.252592	20.8192
50-54		0.903	0.0383523	-3.22183	-3.13129	0.0418348	0.859758	0.00854571	93.3277	10921	80	0.00732534	0.857195		b	1.08863
55-59		0.855	0.0553872	-2.83643	-2.7507	0.0600472	0.823791	0.0123812	105.327	8507	96	0.0112848	0.91145		a	0.999066
60-64		0.792	0.0780599	-2.469	-2.38959	0.0839698	0.774324	0.01753	110.912	6327	84	0.0132764	0.757357		c	0.892452
65-69		0.786	0.110729	-2.08332	-2.00451	0.118731	0.709304	0.0252448	114.359	4530	112	0.0247241	0.979373
70-74		0.801	0.160975	-1.65099	-1.57068	0.17212	0.625088	0.0376655	102.525	2722	86	0.0315944	0.838817		Using Solver
75-79		0.799	0.235696	-1.17642	-1.09631	0.250432	0.517498	0.0572558	95.5026	1668	74	0.0443645	0.774848		Click Data in the top panel, then Solver
80-84		0.709	0.340299	-0.661962	-0.590872	0.356435	0.3879	0.0867467	73.7347	850	75	0.0882353	1.01716		Set Objective $E$29 to Value Of 0
85+			1			1	0.249639	0.148009	88.6572	599	103	0.171953	1.16178		By Changing Variable Cells: $L$25
															Click Solve
			Registered deaths	1251				5q0,s	0.0201865	5q0,c	0.0264672				Press OK
			All-age completeness	0.886	0.91553			45q15,s	0.185955	45q15,c	0.201613
										45q15,c check	-0.000285387
			MLT est. total deaths (1)	1411.96						e0,c	70.575
			Completeness model est. total deaths (2)	1411.96				logit5q0,s	-3.88235	logit5q0,c	-3.60502
			Difference (1) - (2)	-0.000196978				logit45q15,s	-1.47651	logit45q15,c	-1.37624
										25q60,c	0.677604

## Sheet: Roraima F Equiv
Equivalent deaths				Roraima		2015		Females	MLTFS
	Coefficients		GBD Standard life table		Complete life table						Registration data		Age-spec. compl.
Age (x)	β1	β2	nqx,s	logit(nqx,s)	logit(nqx,c)	nqx,c	lx,c	nmx,c	nDx,c	nPopx,c	Reg nDx,c	Reg nmx,c			Key
0	0.982		0.0142058	-4.2398	-3.99888	0.0180061	1	0.0183027	95.8328	5236	58	0.0110772	0.605221			Enter data
1-4	1.047		0.00227692	-6.08265	-5.82578	0.00294181	0.981994	0.000736753	15.1845	20610	7	0.000339641	0.460997			Solver calculations
5-9	0.766		0.00111057	-6.80177	-6.61384	0.00133987	0.979105	0.000268154	6.76203	25217	11	0.000436214	1.62673			Country life table
10-14	0.368	0.507	0.00125875	-6.67638	-6.5081	0.00148909	0.977793	0.000298039	7.47065	25066	13	0.000518631	1.74014			Results
15-19	0.147	0.776	0.00220273	-6.11585	-5.96042	0.0025722	0.976337	0.000515102	13.5956	26394	21	0.000795635	1.54462
20-24	0.136	0.865	0.00268083	-5.91894	-5.75252	0.00316473	0.973826	0.000633949	15.4645	24394	14	0.000573912	0.905297
25-29	0.121	0.925	0.00320552	-5.73967	-5.56769	0.00380474	0.970744	0.000762399	17.6213	23113	15	0.000648985	0.851241		Estimates of 85+ mortality
30-34	0.094	0.935	0.0043559	-5.43186	-5.26497	0.00514297	0.967051	0.00103125	23.4773	22766	16	0.000702802	0.681509		Age (x)	lx,c	nqx,c	nmx,c	nPopx,c
35-39		1.064	0.00633979	-5.05455	-4.89088	0.00745877	0.962077	0.00149734	28.9001	19301	20	0.00103622	0.692039		85		0.430048	0.110684	604.809
40-44		0.99	0.00921399	-4.67778	-4.52549	0.0107134	0.954901	0.00215422	32.5266	15099	20	0.00132459	0.614881		90	0.222985	0.603421	0.168114	166.706
45-49		0.921	0.0137661	-4.27168	-4.13001	0.0158282	0.944671	0.00319088	39.35	12332	30	0.0024327	0.762389		95	0.088431	1	0.239825	19.4855
50-54		0.878	0.0202142	-3.88095	-3.74589	0.0230698	0.929718	0.00466781	48.1018	10305	38	0.00368753	0.789991		b	1.10468
55-59		0.86	0.0301312	-3.4716	-3.33931	0.034247	0.90827	0.00696873	55.2899	7934	49	0.00617595	0.886237		a	0.999816
60-64		0.838	0.0448711	-3.05805	-2.92915	0.0507315	0.877164	0.0104104	59.87	5751	55	0.00956355	0.918658		c	0.935246
65-69		0.866	0.0679519	-2.61858	-2.48537	0.0768902	0.832665	0.0159929	62.0524	3880	54	0.0139175	0.870233
70-74		0.911	0.104394	-2.14933	-2.00919	0.118241	0.768641	0.0251342	62.936	2504	48	0.0191693	0.76268
75-79		0.914	0.167086	-1.60642	-1.46582	0.187578	0.677756	0.0413983	67.6035	1633	59	0.0361298	0.872736		Using Solver
80-84		0.832	0.263872	-1.02594	-0.897956	0.289471	0.550624	0.0676915	63.3592	936	60	0.0641026	0.946981		Click Data in the top panel, then Solver
85+			1			1	0.391234	0.125969	99.6414	791	110	0.139064	1.10396		Set Objective $E$29 to Value Of 0
															By Changing Variable Cells: $L$25
			Registered deaths	698				5q0,s	0.0164504	5q0,c	0.0209287				Click Solve
			All-age completeness	0.8564	0.899119			45q15,s	0.0887699	45q15,c	0.102025				Press OK
										45q15,c check	-0.000449008
			MLT est. total deaths (1)	815.04						e0,c	77.7977
			Completeness model est. total deaths (2)	815.04				logit5q0,s	-4.09082	logit5q0,c	-3.84548
			Difference (1) - (2)	1.34604e-06				logit45q15,s	-2.32875	logit45q15,c	-2.17492
										25q60,c	0.553978

## Sheet: Para M Equiv
Equivalent deaths				Para		2015		Males	MLTFS
	Coefficients		GBD Standard life table		Complete life table					Population	Registration data		Age-spec. compl.
Age (x)	β1	β2	nqx,s	logit(nqx,s)	logit(nqx,c)	nqx,c	lx,c	nmx,c	nDx,c	nPopx,c	Reg nDx,c	Reg nmx,c			Key
0	0.993		0.0176884	-4.017	-3.99262	0.0181171	1	0.0184174	1387.84	75355	705	0.00935572	0.507982			Enter data
1-4	1.005		0.00254306	-5.97184	-5.94716	0.00260643	0.981883	0.000652629	195.946	300241	136	0.000452969	0.694069			Solver calculations
5-9	0.823		0.00146359	-6.5254	-6.50519	0.00149342	0.979324	0.000298908	121.046	404961	110	0.000271631	0.908744			Country life table
10-14	0.468	0.386	0.00195689	-6.23444	-6.22363	0.00197812	0.977861	0.000396016	165.233	417238	146	0.00034992	0.883601			Results
15-19	0.134	0.823	0.00903379	-4.69771	-4.69587	0.0090503	0.975927	0.00181829	773.8	425565	737	0.00173182	0.952443
20-24	0.042	0.828	0.0124874	-4.37047	-4.37089	0.0124822	0.967094	0.00251211	985.217	392187	1084	0.00276399	1.10027
25-29	0.029	0.775	0.0123335	-4.38303	-4.38368	0.0123256	0.955023	0.0024804	919.44	370682	1057	0.0028515	1.14961		Estimates of 85+ mortality
30-34	0.018	0.784	0.013135	-4.31925	-4.32019	0.0131229	0.943252	0.00264191	921.745	348894	990	0.00283754	1.07405		Age (x)	lx,c	nqx,c	nmx,c	nPopx,c
35-39		0.871	0.0152488	-4.16789	-4.16942	0.0152258	0.930874	0.00306852	941.211	306731	932	0.00303849	0.990214		85		0.474401	0.12578	9167.19
40-44		0.906	0.0195763	-3.91367	-3.91526	0.0195457	0.9167	0.00394773	1012.77	256544	869	0.00338733	0.858046		90	0.145042	0.630509	0.181067	3985.42
45-49		0.924	0.0268749	-3.58932	-3.59095	0.0268324	0.898783	0.00543946	1180.64	217051	997	0.00459339	0.844457		95	0.0535918	1	0.246792	1400.39
50-54		0.903	0.0383523	-3.22183	-3.22342	0.0382938	0.874666	0.00780825	1359.9	174162	1046	0.0060059	0.769174		b	1.09131
55-59		0.855	0.0553872	-2.83643	-2.83793	0.0553086	0.841172	0.0113763	1614.63	141929	1260	0.00887768	0.780365		a	0.999302
60-64		0.792	0.0780599	-2.469	-2.4704	0.0779597	0.794648	0.0162244	1775.59	109440	1505	0.0137518	0.847604		c	0.892682
65-69		0.786	0.110729	-2.08332	-2.0847	0.110593	0.732697	0.0234133	1851.17	79065	1591	0.0201227	0.859457
70-74		0.801	0.160975	-1.65099	-1.6524	0.160785	0.651666	0.0349681	1969.09	56311	1664	0.0295502	0.84506		Using Solver
75-79		0.799	0.235696	-1.17642	-1.17783	0.235443	0.546888	0.0533716	1905.74	35707	1730	0.0484499	0.907785		Click Data in the top panel, then Solver
80-84		0.709	0.340299	-0.661962	-0.663209	0.340019	0.418127	0.0819332	1652.27	20166	1462	0.0724983	0.884846		Set Objective $E$29 to Value Of 0
85+			1			1	0.275956	0.152565	2220.28	14553	1944	0.133581	0.875566		By Changing Variable Cells: $L$25
															Click Solve
			Registered deaths	19965				5q0,s	0.0201865	5q0,c	0.0206779				Press OK
			All-age completeness	0.8698	0.894909			45q15,s	0.185955	45q15,c	0.185689
										45q15,c check	6.15703e-05
			MLT est. total deaths (1)	22953.6						e0,c	71.979
			Completeness model est. total deaths (2)	22953.6				logit5q0,s	-3.88235	logit5q0,c	-3.85779
			Difference (1) - (2)	-9.9339e-07				logit45q15,s	-1.47651	logit45q15,c	-1.47827
										25q60,c	0.652732

## Sheet: Para F Equiv
Equivalent deaths				Para		2015		Females	MLTFS
	Coefficients		GBD Standard life table		Complete life table						Registration data		Age-spec. compl.
Age (x)	β1	β2	nqx,s	logit(nqx,s)	logit(nqx,c)	nqx,c	lx,c	nmx,c	nDx,c	nPopx,c	Reg nDx,c	Reg nmx,c			Key
0	0.982		0.0142058	-4.2398	-4.22659	0.014392	1	0.0145809	1050.7	72060	532	0.00738274	0.506331			Enter data
1-4	1.047		0.00227692	-6.08265	-6.06857	0.00230914	0.985608	0.000578087	165.965	287093	127	0.000442365	0.765223			Solver calculations
5-9	0.766		0.00111057	-6.80177	-6.79147	0.00112206	0.983332	0.000224538	87.1365	388070	90	0.000231917	1.03286			Country life table
10-14	0.368	0.507	0.00125875	-6.67638	-6.68158	0.00125223	0.982229	0.000250603	100.316	400297	104	0.000259807	1.03673			Results
15-19	0.147	0.776	0.00220273	-6.11585	-6.12941	0.00217313	0.980999	0.000435099	178.684	410674	167	0.000406649	0.934611
20-24	0.136	0.865	0.00268083	-5.91894	-5.93443	0.00263974	0.978867	0.000528646	205.368	388480	219	0.000563736	1.06638
25-29	0.121	0.925	0.00320552	-5.73967	-5.75656	0.003152	0.976283	0.000631396	235.196	372502	260	0.000697983	1.10546		Estimates of 85+ mortality
30-34	0.094	0.935	0.0043559	-5.43186	-5.44931	0.00428086	0.973206	0.000858008	304.294	354652	289	0.000814883	0.949739		Age (x)	lx,c	nqx,c	nmx,c	nPopx,c
35-39		1.064	0.00633979	-5.05455	-5.07585	0.00620701	0.96904	0.00124527	382.252	306964	349	0.00113694	0.913011		85		0.397834	0.100191	12997.8
40-44		0.99	0.00921399	-4.67778	-4.69759	0.00903481	0.963025	0.00181516	461.133	254045	399	0.00157059	0.865261		90	0.266538	0.573417	0.155047	5952.7
45-49		0.921	0.0137661	-4.27168	-4.29012	0.013518	0.954324	0.002722	577.301	212087	528	0.00248954	0.914601		95	0.113701	1	0.224726	2379.51
50-54		0.878	0.0202142	-3.88095	-3.89853	0.019869	0.941423	0.00401367	688.798	171613	613	0.00357199	0.889955		b	1.10928
55-59		0.86	0.0301312	-3.4716	-3.48882	0.0296321	0.922718	0.00601555	853.246	141840	764	0.00538635	0.895404		a	0.999889
60-64		0.838	0.0448711	-3.05805	-3.07483	0.0441576	0.895376	0.00903091	998.909	110610	912	0.00824519	0.912997		c	0.933605
65-69		0.866	0.0679519	-2.61858	-2.63592	0.0668621	0.855839	0.0138349	1113.57	80490	924	0.0114797	0.829761
70-74		0.911	0.104394	-2.14933	-2.16757	0.102701	0.798615	0.0216521	1305.21	60281	1158	0.01921	0.887215
75-79		0.914	0.167086	-1.60642	-1.62472	0.164555	0.716597	0.0358616	1447.45	40362	1327	0.0328775	0.916787		Using Solver
80-84		0.832	0.263872	-1.02594	-1.0426	0.260649	0.598677	0.0599418	1459.16	24343	1279	0.0525408	0.87653		Click Data in the top panel, then Solver
85+			1			1	0.442632	0.129393	2759.95	21330	2360	0.110642	0.855087		Set Objective $E$29 to Value Of 0
															By Changing Variable Cells: $L$25
			Registered deaths	12401				5q0,s	0.0164504	5q0,c	0.0166695				Click Solve
			All-age completeness	0.8627	0.892386			45q15,s	0.0887699	45q15,c	0.0871638				Press OK
										45q15,c check	0.000117189
			MLT est. total deaths (1)	14374.6						e0,c	79.4458
			Completeness model est. total deaths (2)	14374.6				logit5q0,s	-4.09082	logit5q0,c	-4.07737
			Difference (1) - (2)	3.04966e-06				logit45q15,s	-2.32875	logit45q15,c	-2.34877
										25q60,c	0.505647

## Sheet: Amapa M Equiv
Equivalent deaths				Amapa		2015		Males	MLTFS
	Coefficients		GBD Standard life table		Complete life table					Population	Registration data		Age-spec. compl.
Age (x)	β1	β2	nqx,s	logit(nqx,s)	logit(nqx,c)	nqx,c	lx,c	nmx,c	nDx,c	nPopx,c	Reg nDx,c	Reg nmx,c			Key
0	0.993		0.0176884	-4.017	-3.83149	0.0212174	1	0.0216305	181.48	8390	105	0.0125149	0.578577			Enter data
1-4	1.005		0.00254306	-5.97184	-5.78409	0.00306669	0.978783	0.000768085	24.8936	32410	23	0.000709658	0.923931			Solver calculations
5-9	0.823		0.00146359	-6.5254	-6.37164	0.00170643	0.975781	0.000341577	13.9941	40969	12	0.000292904	0.857506			Country life table
10-14	0.468	0.386	0.00195689	-6.23444	-6.15272	0.00212317	0.974116	0.000425086	17.9412	42206	16	0.000379093	0.891804			Results
15-19	0.134	0.823	0.00903379	-4.69771	-4.68485	0.00914963	0.972048	0.00183834	75.0721	40837	78	0.00191003	1.039
20-24	0.042	0.828	0.0124874	-4.37047	-4.37487	0.0124332	0.963154	0.0025022	95.604	38208	81	0.00211997	0.847245
25-29	0.029	0.775	0.0123335	-4.38303	-4.38907	0.01226	0.951179	0.00246713	88.5182	35879	70	0.001951	0.790797		Estimates of 85+ mortality
30-34	0.018	0.784	0.013135	-4.31925	-4.32749	0.0130287	0.939517	0.00262282	85.2705	32511	94	0.00289133	1.10237		Age (x)	lx,c	nqx,c	nmx,c	nPopx,c
35-39		0.871	0.0152488	-4.16789	-4.18077	0.0150565	0.927277	0.00303414	84.7163	27921	75	0.00268615	0.885308		85		0.472376	0.125067	704.245
40-44		0.906	0.0195763	-3.91367	-3.92707	0.0193207	0.913315	0.00390183	92.0364	23588	68	0.00288282	0.738838		90	0.146637	0.628882	0.180298	271.089
45-49		0.924	0.0268749	-3.58932	-3.60299	0.0265197	0.895669	0.00537521	102.543	19077	91	0.00477014	0.887433		95	0.0544196	1	0.246042	85.6659
50-54		0.903	0.0383523	-3.22183	-3.23519	0.0378626	0.871916	0.00771865	114.514	14836	107	0.00721219	0.934385		b	1.09165
55-59		0.855	0.0553872	-2.83643	-2.84908	0.0547291	0.838903	0.0112538	130.217	11571	107	0.00924726	0.821703		a	0.999327
60-64		0.792	0.0780599	-2.469	-2.48072	0.0772208	0.792991	0.0160644	131.021	8156	119	0.0145905	0.908249		c	0.888147
65-69		0.786	0.110729	-2.08332	-2.09494	0.109589	0.731755	0.0231884	121.67	5247	105	0.0200114	0.862992
70-74		0.801	0.160975	-1.65099	-1.66284	0.159381	0.651563	0.0346364	132.934	3838	144	0.0375195	1.08324		Using Solver
75-79		0.799	0.235696	-1.17642	-1.18824	0.233573	0.547716	0.0528917	125.036	2364	101	0.0427242	0.807768		Click Data in the top panel, then Solver
80-84		0.709	0.340299	-0.661962	-0.672451	0.337948	0.419784	0.0813328	109.637	1348	78	0.0578635	0.711441		Set Objective $E$29 to Value Of 0
85+			1			1	0.277919	0.148946	158.032	1061	131	0.123468	0.828945		By Changing Variable Cells: $L$25
															Click Solve
			Registered deaths	1605				5q0,s	0.0201865	5q0,c	0.0242325				Press OK
			All-age completeness	0.8514	0.879818			45q15,s	0.185955	45q15,c	0.183726
										45q15,c check	0.000479914
			MLT est. total deaths (1)	1885.13						e0,c	71.8435
			Completeness model est. total deaths (2)	1885.13				logit5q0,s	-3.88235	logit5q0,c	-3.69553
			Difference (1) - (2)	-7.20763e-08				logit45q15,s	-1.47651	logit45q15,c	-1.4913
										25q60,c	0.649531

## Sheet: Amapa F Equiv
Equivalent deaths				Amapa		2015		Females	MLTFS
	Coefficients		GBD Standard life table		Complete life table						Registration data		Age-spec. compl.
Age (x)	β1	β2	nqx,s	logit(nqx,s)	logit(nqx,c)	nqx,c	lx,c	nmx,c	nDx,c	nPopx,c	Reg nDx,c	Reg nmx,c			Key
0	0.982		0.0142058	-4.2398	-4.04933	0.0171353	1	0.0174036	139.194	7998	80	0.0100025	0.574736			Enter data
1-4	1.047		0.00227692	-6.08265	-5.87958	0.00278816	0.982865	0.000698208	21.5914	30924	14	0.000452723	0.648407			Solver calculations
5-9	0.766		0.00111057	-6.80177	-6.6532	0.00128822	0.980124	0.000257811	10.0894	39135	7	0.000178868	0.693795			Country life table
10-14	0.368	0.507	0.00125875	-6.67638	-6.61393	0.00133975	0.978862	0.000268129	10.9163	40713	16	0.000392995	1.46569			Results
15-19	0.147	0.776	0.00220273	-6.11585	-6.10101	0.00223559	0.97755	0.000447618	18.3134	40913	19	0.0004644	1.03749
20-24	0.136	0.865	0.00268083	-5.91894	-5.90781	0.00271078	0.975365	0.000542891	20.9996	38681	18	0.000465345	0.85716
25-29	0.121	0.925	0.00320552	-5.73967	-5.7325	0.00322852	0.972721	0.000646748	23.5429	36402	19	0.000521949	0.807036		Estimates of 85+ mortality
30-34	0.094	0.935	0.0043559	-5.43186	-5.4301	0.00436354	0.96958	0.000874616	29.7903	34061	33	0.00096885	1.10774		Age (x)	lx,c	nqx,c	nmx,c	nPopx,c
35-39		1.064	0.00633979	-5.05455	-5.07329	0.00622279	0.96535	0.00124844	36.3297	29100	39	0.00134021	1.0735		85		0.398274	0.100331	974.67
40-44		0.99	0.00921399	-4.67778	-4.69522	0.00905613	0.959342	0.00181946	43.6962	24016	44	0.00183211	1.00695		90	0.26493	0.573837	0.155225	440.4
45-49		0.921	0.0137661	-4.27168	-4.28791	0.0135475	0.950655	0.00272799	50.7351	18598	45	0.00241962	0.88696		95	0.112903	1	0.224935	169.93
50-54		0.878	0.0202142	-3.88095	-3.89642	0.0199101	0.937776	0.00402206	57.0932	14195	48	0.00338147	0.840731		b	1.10922
55-59		0.86	0.0301312	-3.4716	-3.48675	0.0296916	0.919104	0.00602781	66.7399	11072	70	0.00632225	1.04885		a	0.999889
60-64		0.838	0.0448711	-3.05805	-3.07282	0.0442426	0.891815	0.00904869	72.3896	8000	66	0.00825	0.911734		c	0.930138
65-69		0.866	0.0679519	-2.61858	-2.63384	0.066992	0.852358	0.0138627	72.4051	5223	66	0.0126364	0.911538
70-74		0.911	0.104394	-2.14933	-2.16538	0.102903	0.795257	0.0216969	87.5254	4034	70	0.0173525	0.799767
75-79		0.914	0.167086	-1.60642	-1.62252	0.164857	0.713423	0.0359334	96.0139	2672	76	0.0284431	0.791552		Using Solver
80-84		0.832	0.263872	-1.02594	-1.0406	0.261035	0.59581	0.0600437	100.693	1677	101	0.0602266	1.00305		Click Data in the top panel, then Solver
85+			1			1	0.440283	0.128943	204.374	1585	153	0.09653	0.748626		Set Objective $E$29 to Value Of 0
															By Changing Variable Cells: $L$25
			Registered deaths	984				5q0,s	0.0164504	5q0,c	0.0199014				Click Solve
			All-age completeness	0.8465	0.888536			45q15,s	0.0887699	45q15,c	0.0873552				Press OK
										45q15,c check	0.000349442
			MLT est. total deaths (1)	1162.43						e0,c	79.1499
			Completeness model est. total deaths (2)	1162.43				logit5q0,s	-4.09082	logit5q0,c	-3.89686
			Difference (1) - (2)	1.43888e-07				logit45q15,s	-2.32875	logit45q15,c	-2.34636
										25q60,c	0.506307

[truncated: 46 more sheets: Maranhao M Equiv, Maranhao F Equiv, Rio Grande M Equiv, Rio Grande F Equiv, Piaui M Equiv, Piaui F Equiv, Tocantins M Equiv, Tocantins F Equiv, Ceara M Equiv, Ceara F Equiv, Bahia M Equiv, Bahia F Equiv, Rondonia M Equiv, Rondonia F Equiv, RGN M Equiv, RGN F Equiv, Paraiba M Equiv, Paraiba F Equiv, Pernam M Equiv, Pernam F Equiv …]
