# Supplementary material for: Generating age-specific mortality statistics from incomplete death registration data: two applications of the empirical completeness method
Source: Popul Health Metr. 2021 Jun 7;19:29. doi: 10.1186/s12963-021-00262-3 (PMC8186206; doi:10.1186/s12963-021-00262-3)
Supplement: Supplementary file 3 — Additional File 3. Demonstration of Conventional deaths method (GBD standard life table) in Brazilian states, 2015. [file 12963_2021_262_MOESM3_ESM.xlsx]

## Sheet: Acre M Conv
Conventional method				Acre		2015		Males	MLTFS
	Coefficients		GBD Standard life table		Complete life table					Population	Registration data		Age-spec. compl.
Age (x)	β1	β2	nqx,s	logit(nqx,s)	logit(nqx,c)	nqx,c	lx,c	nmx,c	nDx,c	nPopx,c	Reg nDx,c	Reg nmx,c			Key
0	0.993		0.0176884	-4.017	-3.65444	0.0252234	1	0.0258093	229.238	8882	143	0.0161	0.623806			Enter data
1-4	1.005		0.00254306	-5.97184	-5.6049	0.00366631	0.974777	0.000918597	31.9902	34825	15	0.000430725	0.468894			Solver calculations
5-9	0.823		0.00146359	-6.5254	-6.22491	0.0019756	0.971203	0.00039551	18.1349	45852	9	0.000196284	0.496279			Country life table
10-14	0.468	0.386	0.00195689	-6.23444	-6.03564	0.00238625	0.969284	0.00047782	22.6252	47351	22	0.000464615	0.972365			Results
15-19	0.134	0.823	0.00903379	-4.69771	-4.58925	0.0100583	0.966971	0.00202182	90.2884	44657	60	0.00134357	0.664537
20-24	0.042	0.828	0.0124874	-4.37047	-4.29524	0.0134499	0.957245	0.00270819	104.252	38495	80	0.00207819	0.767372
25-29	0.029	0.775	0.0123335	-4.38303	-4.31638	0.0131723	0.94437	0.00265193	93.2497	35163	79	0.00224668	0.847188		Estimates of 85+ mortality
30-34	0.018	0.784	0.013135	-4.31925	-4.25597	0.0139811	0.931931	0.0028159	93.9018	33347	85	0.00254895	0.905201		Age (x)	lx,c	nqx,c	nmx,c	nPopx,c
35-39		0.871	0.0152488	-4.16789	-4.10489	0.0162243	0.918901	0.00327141	94.8413	28991	90	0.00310441	0.948954		85		0.485917	0.129869	1055.39
40-44		0.906	0.0195763	-3.91367	-3.84813	0.0208745	0.903993	0.00421894	99.6175	23612	105	0.00444689	1.05403		90	0.131351	0.639677	0.185442	464.845
45-49		0.924	0.0268749	-3.58932	-3.52248	0.0286792	0.885122	0.00581929	114.052	19599	103	0.00525537	0.903094		95	0.0473288	1	0.251017	165.765
50-54		0.903	0.0383523	-3.22183	-3.15652	0.0408353	0.859738	0.00833728	128.052	15359	104	0.00677127	0.812168		b	1.08936
55-59		0.855	0.0553872	-2.83643	-2.77458	0.0587133	0.82463	0.0120978	149.19	12332	141	0.0114337	0.945102		a	0.999138
60-64		0.792	0.0780599	-2.469	-2.41172	0.0822837	0.776213	0.0171628	163.407	9521	146	0.0153345	0.893472		c	0.888023
65-69		0.786	0.110729	-2.08332	-2.02646	0.116452	0.712344	0.0247305	173.385	7011	134	0.0191128	0.772846
70-74		0.801	0.160975	-1.65099	-1.59305	0.168955	0.629389	0.036909	182.478	4944	179	0.0362055	0.980941
75-79		0.799	0.235696	-1.17642	-1.11863	0.246266	0.523051	0.0561695	177.496	3160	171	0.0541139	0.963404
80-84		0.709	0.340299	-0.661962	-0.610678	0.351905	0.394241	0.0854088	167.401	1960	158	0.0806122	0.94384
85+			1			1	0.255506	0.157102	264.874	1686	268	0.158956	1.0118
			Registered deaths	2092				5q0,s	0.0201865	5q0,c	0.0288259
			All-age completeness	0.871				45q15,s	0.185955	45q15,c	0.197154
										45q15,c check	0.000119396
			MLT est. total deaths (1)	2398.47						e0,c	70.5481
			Completeness model est. total deaths (2)	2401.84				logit5q0,s	-3.88235	logit5q0,c	-3.51723
			Difference (1) - (2)	-3.3621				logit45q15,s	-1.47651	logit45q15,c	-1.40418
										25q60,c	0.67083
										Working
										45q15,c	0.197154
										npx,c
										15-19	0.993305
										20-24	0.989663
										25-29	0.988829
										30-34	0.987336
										35-39	0.984597
										40-44	0.97801
										45-49	0.974064
										50-54	0.966707
										55-59	0.94442

## Sheet: Acre F Conv
Conventional method				Acre		2015		Females	MLTFS
	Coefficients		GBD Standard life table		Complete life table						Registration data		Age-spec. compl.
Age (x)	β1	β2	nqx,s	logit(nqx,s)	logit(nqx,c)	nqx,c	lx,c	nmx,c	nDx,c	nPopx,c	Reg nDx,c	Reg nmx,c			Key
0	0.982		0.0142058	-4.2398	-3.89564	0.0199253	1	0.0202891	172.092	8482	136	0.016034	0.790274			Enter data
1-4	1.047		0.00227692	-6.08265	-5.71571	0.00328298	0.980075	0.000822365	27.328	33231	23	0.000692125	0.841627			Solver calculations
5-9	0.766		0.00111057	-6.80177	-6.53331	0.00145207	0.976857	0.000290624	12.7808	43977	13	0.000295609	1.01715			Country life table
10-14	0.368	0.507	0.00125875	-6.67638	-6.50723	0.00149038	0.975439	0.000298298	13.6454	45744	9	0.000196747	0.659565			Results
15-19	0.147	0.776	0.00220273	-6.11585	-6.00285	0.00246561	0.973985	0.000493731	21.5178	43582	23	0.000527741	1.06888
20-24	0.136	0.865	0.00268083	-5.91894	-5.80274	0.00301018	0.971583	0.000602943	23.3285	38691	17	0.000439379	0.728723
25-29	0.121	0.925	0.00320552	-5.73967	-5.62397	0.00359729	0.968659	0.000720755	25.4527	35314	26	0.000736252	1.0215		Estimates of 85+ mortality
30-34	0.094	0.935	0.0043559	-5.43186	-5.32483	0.00484559	0.965174	0.000971472	33.2389	34215	32	0.000935262	0.962727		Age (x)	lx,c	nqx,c	nmx,c	nPopx,c
35-39		1.064	0.00633979	-5.05455	-4.97024	0.00689362	0.960497	0.00138349	41.4965	29994	30	0.0010002	0.722953		85		0.416142	0.106098	1168.47
40-44		0.99	0.00921399	-4.67778	-4.59933	0.00995839	0.953876	0.00200164	47.9434	23952	41	0.00171176	0.855175		90	0.240147	0.590652	0.162456	520.47
45-49		0.921	0.0137661	-4.27168	-4.19871	0.0147929	0.944377	0.00298062	59.5855	19991	63	0.00315142	1.0573		95	0.0983039	1	0.233351	175.058
50-54		0.878	0.0202142	-3.88095	-3.81138	0.0216391	0.930407	0.00437515	68.1123	15568	67	0.0043037	0.98367		b	1.10667
55-59		0.86	0.0301312	-3.4716	-3.40346	0.0321876	0.910274	0.00654282	82.9957	12685	72	0.005676	0.867515		a	0.999852
60-64		0.838	0.0448711	-3.05805	-2.99165	0.0478044	0.880974	0.00979501	94.9332	9692	79	0.00815105	0.832164		c	0.929611
65-69		0.866	0.0679519	-2.61858	-2.54997	0.0724288	0.83886	0.0150301	105.301	7006	112	0.0159863	1.06362
70-74		0.911	0.104394	-2.14933	-2.07714	0.111338	0.778102	0.0235803	126.414	5361	137	0.0255549	1.08374
75-79		0.914	0.167086	-1.60642	-1.534	0.177409	0.69147	0.0389356	134.678	3459	121	0.0349812	0.898437
80-84		0.832	0.263872	-1.02594	-0.960015	0.276875	0.568797	0.0642728	135.616	2110	128	0.0606635	0.943844
85+			1			1	0.411311	0.133785	249.376	1864	248	0.133047	0.994482
			Registered deaths	1377				5q0,s	0.0164504	5q0,c	0.0231949
			All-age completeness	0.9085				45q15,s	0.0887699	45q15,c	0.0953917
										45q15,c check	0.00010324
			MLT est. total deaths (1)	1475.84						e0,c	78.0018
			Completeness model est. total deaths (2)	1515.69				logit5q0,s	-4.09082	logit5q0,c	-3.74035
			Difference (1) - (2)	-39.8495				logit45q15,s	-2.32875	logit45q15,c	-2.24951
										25q60,c	0.533118
										Working
										45q15,c	0.0953917
										npx,c
										15-19	0.997365
										20-24	0.997806
										25-29	0.996326
										30-34	0.995335
										35-39	0.995011
										40-44	0.991478
										45-49	0.984366
										50-54	0.978711
										55-59	0.972017

## Sheet: Amazonas M Conv
Conventional method				Amazonas		2015		Males	MLTFS
	Coefficients		GBD Standard life table		Complete life table					Population	Registration data		Age-spec. compl.
Age (x)	β1	β2	nqx,s	logit(nqx,s)	logit(nqx,c)	nqx,c	lx,c	nmx,c	nDx,c	nPopx,c	Reg nDx,c	Reg nmx,c			Key
0	0.993		0.0176884	-4.017	-3.99188	0.0181302	1	0.018431	789.879	42856	510	0.0119003	0.645669			Enter data
1-4	1.005		0.00254306	-5.97184	-5.94641	0.00260838	0.98187	0.000653117	108.307	165831	120	0.000723628	1.10796			Solver calculations
5-9	0.823		0.00146359	-6.5254	-6.50458	0.00149434	0.979309	0.000299091	61.0983	204280	73	0.000357353	1.1948			Country life table
10-14	0.468	0.386	0.00195689	-6.23444	-6.22113	0.00198306	0.977845	0.000397007	78.7729	198417	75	0.000377992	0.952105			Results
15-19	0.134	0.823	0.00903379	-4.69771	-4.69118	0.00909244	0.975906	0.00182679	374.759	205146	372	0.00181334	0.992637
20-24	0.042	0.828	0.0124874	-4.37047	-4.36625	0.0125396	0.967033	0.00252374	465.524	184458	583	0.00316061	1.25235
25-29	0.029	0.775	0.0123335	-4.38303	-4.37933	0.0123785	0.954907	0.00249113	428.165	171876	507	0.0029498	1.18412		Estimates of 85+ mortality
30-34	0.018	0.784	0.013135	-4.31925	-4.31581	0.0131798	0.943086	0.00265344	430.252	162149	512	0.00315759	1.19		Age (x)	lx,c	nqx,c	nmx,c	nPopx,c
35-39		0.871	0.0152488	-4.16789	-4.16456	0.0152988	0.930657	0.00308334	438.655	142266	434	0.00305062	0.989388		85		0.475267	0.126085	3820.6
40-44		0.906	0.0195763	-3.91367	-3.91021	0.0196428	0.916419	0.00396752	460.26	116007	386	0.00332739	0.838656		90	0.144088	0.631204	0.181395	1582.49
45-49		0.924	0.0268749	-3.58932	-3.58579	0.0269673	0.898418	0.00546717	531.814	97274	422	0.00433826	0.793511		95	0.0531393	1	0.247113	458.914
50-54		0.903	0.0383523	-3.22183	-3.21839	0.0384796	0.87419	0.00784689	616.593	78578	514	0.00654127	0.833613		b	1.09116
55-59		0.855	0.0553872	-2.83643	-2.83316	0.0555581	0.840551	0.0114291	697.851	61059	605	0.00990845	0.866948		a	0.999291
60-64		0.792	0.0780599	-2.469	-2.46598	0.0782777	0.793852	0.0162932	731.534	44898	662	0.0147445	0.904948		c	0.892951
65-69		0.786	0.110729	-2.08332	-2.08032	0.111025	0.731711	0.02351	726.813	30915	665	0.0215106	0.914954
70-74		0.801	0.160975	-1.65099	-1.64793	0.161388	0.650473	0.0351109	761.906	21700	733	0.0337788	0.96206
75-79		0.799	0.235696	-1.17642	-1.17337	0.236246	0.545494	0.0535779	730.106	13627	721	0.0529097	0.987528
80-84		0.709	0.340299	-0.661962	-0.659257	0.340907	0.416624	0.0821911	656.213	7984	661	0.0827906	1.00729
85+			1			1	0.274594	0.150491	882.18	5862	896	0.152849	1.01567
			Registered deaths	9451				5q0,s	0.0201865	5q0,c	0.020693
			All-age completeness	0.9131				45q15,s	0.185955	45q15,c	0.186533
										45q15,c check	1.55609e-05
			MLT est. total deaths (1)	9970.68						e0,c	71.9502
			Completeness model est. total deaths (2)	10350.5				logit5q0,s	-3.88235	logit5q0,c	-3.85705
			Difference (1) - (2)	-379.774				logit45q15,s	-1.47651	logit45q15,c	-1.47269
										25q60,c	0.654099
										Working
										45q15,c	0.186533
										npx,c
										15-19	0.990974
										20-24	0.984321
										25-29	0.985359
										30-34	0.984336
										35-39	0.984862
										40-44	0.9835
										45-49	0.978541
										50-54	0.96782
										55-59	0.951655

## Sheet: Amazonas F Conv
Conventional method				Amazonas		2015		Females	MLTFS
	Coefficients		GBD Standard life table		Complete life table						Registration data		Age-spec. compl.
Age (x)	β1	β2	nqx,s	logit(nqx,s)	logit(nqx,c)	nqx,c	lx,c	nmx,c	nDx,c	nPopx,c	Reg nDx,c	Reg nmx,c			Key
0	0.982		0.0142058	-4.2398	-4.22476	0.0144179	1	0.0146075	598.308	40959	439	0.010718	0.733735			Enter data
1-4	1.047		0.00227692	-6.08265	-6.06662	0.00231364	0.985582	0.000579213	91.8007	158492	90	0.000567852	0.980385			Solver calculations
5-9	0.766		0.00111057	-6.80177	-6.79004	0.00112366	0.983302	0.000224858	43.9551	195479	45	0.000230204	1.02377			Country life table
10-14	0.368	0.507	0.00125875	-6.67638	-6.64362	0.00130061	0.982197	0.000260292	49.5008	190174	36	0.0001893	0.727261			Results
15-19	0.147	0.776	0.00220273	-6.11585	-6.07209	0.00230105	0.980919	0.00046074	92.0738	199839	106	0.000530427	1.15125
20-24	0.136	0.865	0.00268083	-5.91894	-5.87059	0.00281328	0.978662	0.000563449	104.546	185547	110	0.000592842	1.05217
25-29	0.121	0.925	0.00320552	-5.73967	-5.68833	0.00337381	0.975909	0.000675903	116.637	172564	129	0.000747549	1.106		Estimates of 85+ mortality
30-34	0.094	0.935	0.0043559	-5.43186	-5.3804	0.00458487	0.972616	0.000919081	150.271	163501	157	0.000960239	1.04478		Age (x)	lx,c	nqx,c	nmx,c	nPopx,c
35-39		1.064	0.00633979	-5.05455	-4.99763	0.00670864	0.968157	0.00134624	192.969	143339	197	0.00137436	1.02089		85		0.411371	0.104545	5385.24
40-44		0.99	0.00921399	-4.67778	-4.62481	0.00971028	0.961662	0.00195153	226.881	116258	217	0.00186654	0.956448		90	0.248272	0.586208	0.160521	2489.35
45-49		0.921	0.0137661	-4.27168	-4.22241	0.0144513	0.952324	0.0029113	272.422	93574	231	0.00246863	0.847949		95	0.102733	1	0.231114	852.414
50-54		0.878	0.0202142	-3.88095	-3.83398	0.0211658	0.938562	0.00427843	326.637	76345	294	0.00385094	0.900082		b	1.10735
55-59		0.86	0.0301312	-3.4716	-3.42559	0.0315052	0.918696	0.00640188	388.69	60715	357	0.00587993	0.918469		a	0.999863
60-64		0.838	0.0448711	-3.05805	-3.01322	0.0468321	0.889753	0.00959101	439.451	45819	415	0.00905738	0.944361		c	0.935791
65-69		0.866	0.0679519	-2.61858	-2.57226	0.0709455	0.848084	0.0147109	479.459	32592	432	0.0132548	0.901015
70-74		0.911	0.104394	-2.14933	-2.10059	0.109039	0.787916	0.0230654	532.926	23105	517	0.0223761	0.970117
75-79		0.914	0.167086	-1.60642	-1.55752	0.174002	0.702002	0.0381166	602.09	15796	583	0.0369081	0.968294
80-84		0.832	0.263872	-1.02594	-0.98143	0.272608	0.579852	0.063126	614.342	9732	584	0.0600082	0.950611
85+			1			1	0.42178	0.132874	1159.6	8727	1103	0.126389	0.951194
			Registered deaths	6042				5q0,s	0.0164504	5q0,c	0.0167
			All-age completeness	0.919				45q15,s	0.0887699	45q15,c	0.0931936
										45q15,c check	-0.000253594
			MLT est. total deaths (1)	6482.55						e0,c	78.7974
			Completeness model est. total deaths (2)	6574.54				logit5q0,s	-4.09082	logit5q0,c	-4.07551
			Difference (1) - (2)	-91.9836				logit45q15,s	-2.32875	logit45q15,c	-2.27525
										25q60,c	0.525958
										Working
										45q15,c	0.0931936
										npx,c
										15-19	0.997351
										20-24	0.99704
										25-29	0.996269
										30-34	0.99521
										35-39	0.993152
										40-44	0.990711
										45-49	0.987733
										50-54	0.980929
										55-59	0.971026

## Sheet: Roraima M Conv
Conventional method				Roraima		2015		Males	MLTFS
	Coefficients		GBD Standard life table		Complete life table					Population	Registration data		Age-spec. compl.
Age (x)	β1	β2	nqx,s	logit(nqx,s)	logit(nqx,c)	nqx,c	lx,c	nmx,c	nDx,c	nPopx,c	Reg nDx,c	Reg nmx,c			Key
0	0.993		0.0176884	-4.017	-3.74162	0.0231663	1	0.0236596	130.057	5497	79	0.0143715	0.607426			Enter data
1-4	1.005		0.00254306	-5.97184	-5.69313	0.00335772	0.976834	0.000841125	18.1582	21588	15	0.00069483	0.826073			Solver calculations
5-9	0.823		0.00146359	-6.5254	-6.29716	0.00183814	0.973554	0.000367967	9.66759	26273	11	0.000418681	1.13782			Country life table
10-14	0.468	0.386	0.00195689	-6.23444	-6.06766	0.00231124	0.971764	0.000462782	12.092	26129	13	0.000497531	1.07509			Results
15-19	0.134	0.823	0.00903379	-4.69771	-4.58167	0.010134	0.969518	0.00203713	55.2408	27117	47	0.00173323	0.850821
20-24	0.042	0.828	0.0124874	-4.37047	-4.27947	0.0136608	0.959693	0.00275096	68.1275	24765	61	0.00246315	0.89538
25-29	0.029	0.775	0.0123335	-4.38303	-4.30071	0.0133776	0.946583	0.00269353	62.0886	23051	65	0.00281983	1.04689		Estimates of 85+ mortality
30-34	0.018	0.784	0.013135	-4.31925	-4.23912	0.0142152	0.93392	0.0028634	63.7565	22266	63	0.00282943	0.988135		Age (x)	lx,c	nqx,c	nmx,c	nPopx,c
35-39		0.871	0.0152488	-4.16789	-4.08441	0.0165544	0.920644	0.00333851	63.0477	18885	66	0.00349484	1.04683		85		0.489572	0.13118	445.071
40-44		0.906	0.0195763	-3.91367	-3.82683	0.0213143	0.905403	0.00430877	65.8466	15282	50	0.00327182	0.759341		90	0.127955	0.642556	0.18683	133.11
45-49		0.924	0.0268749	-3.58932	-3.50076	0.0292905	0.886105	0.00594517	77.8163	13089	71	0.0054244	0.912405		95	0.0457368	1	0.252343	20.8192
50-54		0.903	0.0383523	-3.22183	-3.13529	0.0416748	0.860151	0.00851233	92.9632	10921	80	0.00732534	0.860556		b	1.08874
55-59		0.855	0.0553872	-2.83643	-2.75448	0.0598339	0.824304	0.0123358	104.941	8507	96	0.0112848	0.9148		a	0.999078
60-64		0.792	0.0780599	-2.469	-2.3931	0.0837004	0.774983	0.0174713	110.541	6327	84	0.0132764	0.759901		c	0.892144
65-69		0.786	0.110729	-2.08332	-2.00799	0.118367	0.710116	0.0251626	113.987	4530	112	0.0247241	0.982572
70-74		0.801	0.160975	-1.65099	-1.57422	0.171615	0.626062	0.0375446	102.196	2722	86	0.0315944	0.841516
75-79		0.799	0.235696	-1.17642	-1.09985	0.249769	0.51862	0.0570824	95.2134	1668	74	0.0443645	0.777201
80-84		0.709	0.340299	-0.661962	-0.594012	0.355715	0.389085	0.0865336	73.5536	850	75	0.0882353	1.01966
85+			1			1	0.250682	0.147758	88.5069	599	103	0.171953	1.16375
			Registered deaths	1251				5q0,s	0.0201865	5q0,c	0.0264672
			All-age completeness	0.886				45q15,s	0.185955	45q15,c	0.200901
										45q15,c check	-0.000249699
			MLT est. total deaths (1)	1407.8						e0,c	70.6205
			Completeness model est. total deaths (2)	1411.96				logit5q0,s	-3.88235	logit5q0,c	-3.60502
			Difference (1) - (2)	-4.16332				logit45q15,s	-1.47651	logit45q15,c	-1.38067
										25q60,c	0.676532
										Working
										45q15,c	0.200901
										npx,c
										15-19	0.991371
										20-24	0.98776
										25-29	0.986
										30-34	0.985952
										35-39	0.982677
										40-44	0.983774
										45-49	0.973241
										50-54	0.964032
										55-59	0.945124

## Sheet: Roraima F Conv
Conventional method				Roraima		2015		Females	MLTFS
	Coefficients		GBD Standard life table		Complete life table						Registration data		Age-spec. compl.
Age (x)	β1	β2	nqx,s	logit(nqx,s)	logit(nqx,c)	nqx,c	lx,c	nmx,c	nDx,c	nPopx,c	Reg nDx,c	Reg nmx,c			Key
0	0.982		0.0142058	-4.2398	-3.99888	0.0180061	1	0.0183027	95.8328	5236	58	0.0110772	0.605221			Enter data
1-4	1.047		0.00227692	-6.08265	-5.82578	0.00294181	0.981994	0.000736753	15.1845	20610	7	0.000339641	0.460997			Solver calculations
5-9	0.766		0.00111057	-6.80177	-6.61384	0.00133987	0.979105	0.000268154	6.76203	25217	11	0.000436214	1.62673			Country life table
10-14	0.368	0.507	0.00125875	-6.67638	-6.56276	0.00141	0.977793	0.000282199	7.07359	25066	13	0.000518631	1.83782			Results
15-19	0.147	0.776	0.00220273	-6.11585	-6.04407	0.00236628	0.976415	0.000473816	12.5059	26394	21	0.000795635	1.67921
20-24	0.136	0.865	0.00268083	-5.91894	-5.84576	0.00288379	0.974104	0.00057759	14.0897	24394	14	0.000573912	0.993631
25-29	0.121	0.925	0.00320552	-5.73967	-5.66741	0.00344491	0.971295	0.000690171	15.9519	23113	15	0.000648985	0.940326		Estimates of 85+ mortality
30-34	0.094	0.935	0.0043559	-5.43186	-5.36576	0.00465217	0.967949	0.000932603	21.2316	22766	16	0.000702802	0.753592		Age (x)	lx,c	nqx,c	nmx,c	nPopx,c
35-39		1.064	0.00633979	-5.05455	-5.00557	0.0066559	0.963446	0.00133562	25.7789	19301	20	0.00103622	0.775829		85		0.409989	0.104097	604.809
40-44		0.99	0.00921399	-4.67778	-4.63221	0.00963944	0.957033	0.00193722	29.2502	15099	20	0.00132459	0.683757		90	0.248867	0.584915	0.159961	166.706
45-49		0.921	0.0137661	-4.27168	-4.22929	0.0143537	0.947808	0.00289149	35.6578	12332	30	0.0024327	0.84133		95	0.103301	1	0.230465	19.4855
50-54		0.878	0.0202142	-3.88095	-3.84053	0.0210303	0.934203	0.00425077	43.8041	10305	38	0.00368753	0.867498		b	1.10754
55-59		0.86	0.0301312	-3.4716	-3.43201	0.0313098	0.914557	0.00636155	50.4725	7934	49	0.00617595	0.970825		a	0.999866
60-64		0.838	0.0448711	-3.05805	-3.01948	0.0465536	0.885922	0.0095326	54.822	5751	55	0.00956355	1.00325		c	0.930898
65-69		0.866	0.0679519	-2.61858	-2.57872	0.0705204	0.844679	0.0146196	56.7239	3880	54	0.0139175	0.951979
70-74		0.911	0.104394	-2.14933	-2.1074	0.10838	0.785112	0.022918	57.3865	2504	48	0.0191693	0.836433
75-79		0.914	0.167086	-1.60642	-1.56435	0.173023	0.700022	0.0378819	61.8611	1633	59	0.0361298	0.95375
80-84		0.832	0.263872	-1.02594	-0.987643	0.271378	0.578902	0.0627963	58.7774	936	60	0.0641026	1.0208
85+			1			1	0.421801	0.118983	94.1158	791	110	0.139064	1.16877
			Registered deaths	698				5q0,s	0.0164504	5q0,c	0.0209287
			All-age completeness	0.8564				45q15,s	0.0887699	45q15,c	0.0925644
										45q15,c check	0.000113696
			MLT est. total deaths (1)	757.282						e0,c	78.8483
			Completeness model est. total deaths (2)	815.04				logit5q0,s	-4.09082	logit5q0,c	-3.84548
			Difference (1) - (2)	-57.7573				logit45q15,s	-2.32875	logit45q15,c	-2.28272
										25q60,c	0.523885
										Working
										45q15,c	0.0925644
										npx,c
										15-19	0.99603
										20-24	0.997135
										25-29	0.99676
										30-34	0.996492
										35-39	0.994832
										40-44	0.993399
										45-49	0.98791
										50-54	0.981731
										55-59	0.96959

## Sheet: Para M Conv
Conventional method				Para		2015		Males	MLTFS
	Coefficients		GBD Standard life table		Complete life table					Population	Registration data		Age-spec. compl.
Age (x)	β1	β2	nqx,s	logit(nqx,s)	logit(nqx,c)	nqx,c	lx,c	nmx,c	nDx,c	nPopx,c	Reg nDx,c	Reg nmx,c			Key
0	0.993		0.0176884	-4.017	-3.99262	0.0181171	1	0.0184174	1387.84	75355	705	0.00935572	0.507982			Enter data
1-4	1.005		0.00254306	-5.97184	-5.94716	0.00260643	0.981883	0.000652629	195.946	300241	136	0.000452969	0.694069			Solver calculations
5-9	0.823		0.00146359	-6.5254	-6.50519	0.00149342	0.979324	0.000298908	121.046	404961	110	0.000271631	0.908744			Country life table
10-14	0.468	0.386	0.00195689	-6.23444	-6.22668	0.0019721	0.977861	0.000394809	164.729	417238	146	0.00034992	0.886303			Results
15-19	0.134	0.823	0.00903379	-4.69771	-4.70238	0.00899203	0.975933	0.00180653	768.795	425565	737	0.00173182	0.958643
20-24	0.042	0.828	0.0124874	-4.37047	-4.37745	0.0124016	0.967157	0.00249579	978.818	392187	1084	0.00276399	1.10746
25-29	0.029	0.775	0.0123335	-4.38303	-4.38981	0.0122511	0.955163	0.00246532	913.848	370682	1057	0.0028515	1.15665		Estimates of 85+ mortality
30-34	0.018	0.784	0.013135	-4.31925	-4.3264	0.0130427	0.943461	0.00262566	916.077	348894	990	0.00283754	1.08069		Age (x)	lx,c	nqx,c	nmx,c	nPopx,c
35-39		0.871	0.0152488	-4.16789	-4.17632	0.0151227	0.931156	0.00304759	934.79	306731	932	0.00303849	0.997015		85		0.473171	0.125347	9167.19
40-44		0.906	0.0195763	-3.91367	-3.92243	0.0194087	0.917074	0.00391978	1005.6	256544	869	0.00338733	0.864164		90	0.146399	0.629521	0.180599	3985.42
45-49		0.924	0.0268749	-3.58932	-3.59826	0.026642	0.899275	0.00540034	1172.15	217051	997	0.00459339	0.850575		95	0.0542378	1	0.246337	1400.39
50-54		0.903	0.0383523	-3.22183	-3.23057	0.0380313	0.875316	0.00775369	1350.4	174162	1046	0.0060059	0.774586		b	1.09152
55-59		0.855	0.0553872	-2.83643	-2.8447	0.0549558	0.842027	0.0113017	1604.04	141929	1260	0.00887768	0.785516		a	0.999317
60-64		0.792	0.0780599	-2.469	-2.47667	0.07751	0.795753	0.016127	1764.94	109440	1505	0.0137518	0.85272		c	0.892286
65-69		0.786	0.110729	-2.08332	-2.09092	0.109982	0.734074	0.0232764	1840.35	79065	1591	0.0201227	0.864509
70-74		0.801	0.160975	-1.65099	-1.65874	0.159931	0.653339	0.0347662	1957.72	56311	1664	0.0295502	0.849968
75-79		0.799	0.235696	-1.17642	-1.18416	0.234306	0.54885	0.0530796	1895.31	35707	1730	0.0484499	0.912778
80-84		0.709	0.340299	-0.661962	-0.668824	0.33876	0.420251	0.081568	1644.9	20166	1462	0.0724983	0.888807
85+			1			1	0.277887	0.15212	2213.81	14553	1944	0.133581	0.878125
			Registered deaths	19965				5q0,s	0.0201865	5q0,c	0.0206779
			All-age completeness	0.8698				45q15,s	0.185955	45q15,c	0.184494
										45q15,c check	0.000128937
			MLT est. total deaths (1)	22831.1						e0,c	72.0583
			Completeness model est. total deaths (2)	22953.6				logit5q0,s	-3.88235	logit5q0,c	-3.85779
			Difference (1) - (2)	-122.443				logit45q15,s	-1.47651	logit45q15,c	-1.48619
										25q60,c	0.650787
										Working
										45q15,c	0.184494
										npx,c
										15-19	0.991378
										20-24	0.986275
										25-29	0.985843
										30-34	0.985912
										35-39	0.984922
										40-44	0.983206
										45-49	0.977294
										50-54	0.970415
										55-59	0.956575

## Sheet: Para F Conv
Conventional method				Para		2015		Females	MLTFS
	Coefficients		GBD Standard life table		Complete life table						Registration data		Age-spec. compl.
Age (x)	β1	β2	nqx,s	logit(nqx,s)	logit(nqx,c)	nqx,c	lx,c	nmx,c	nDx,c	nPopx,c	Reg nDx,c	Reg nmx,c			Key
0	0.982		0.0142058	-4.2398	-4.22659	0.014392	1	0.0145809	1050.7	72060	532	0.00738274	0.506331			Enter data
1-4	1.047		0.00227692	-6.08265	-6.06857	0.00230914	0.985608	0.000578087	165.965	287093	127	0.000442365	0.765223			Solver calculations
5-9	0.766		0.00111057	-6.80177	-6.79147	0.00112206	0.983332	0.000224538	87.1365	388070	90	0.000231917	1.03286			Country life table
10-14	0.368	0.507	0.00125875	-6.67638	-6.66714	0.00127041	0.982229	0.000254244	101.773	400297	104	0.000259807	1.02188			Results
15-19	0.147	0.776	0.00220273	-6.11585	-6.10732	0.00222156	0.980981	0.000444807	182.67	410674	167	0.000406649	0.914214
20-24	0.136	0.865	0.00268083	-5.91894	-5.90981	0.00270537	0.978802	0.000541806	210.481	388480	219	0.000563736	1.04047
25-29	0.121	0.925	0.00320552	-5.73967	-5.73023	0.00323583	0.976154	0.000648214	241.461	372502	260	0.000697983	1.07678		Estimates of 85+ mortality
30-34	0.094	0.935	0.0043559	-5.43186	-5.4227	0.00439582	0.972995	0.0008811	312.484	354652	289	0.000814883	0.924848		Age (x)	lx,c	nqx,c	nmx,c	nPopx,c
35-39		1.064	0.00633979	-5.05455	-5.04556	0.00639666	0.968718	0.00128344	393.969	306964	349	0.00113694	0.885857		85		0.403059	0.101862	12997.8
40-44		0.99	0.00921399	-4.67778	-4.66941	0.00929064	0.962521	0.0018668	474.251	254045	399	0.00157059	0.841326		90	0.259419	0.578386	0.157157	5952.7
45-49		0.921	0.0137661	-4.27168	-4.26391	0.0138721	0.953579	0.0027938	592.529	212087	528	0.00248954	0.891096		95	0.109375	1	0.227199	2379.51
50-54		0.878	0.0202142	-3.88095	-3.87353	0.0203616	0.940351	0.00411421	706.051	171613	613	0.00357199	0.868209		b	1.10854
55-59		0.86	0.0301312	-3.4716	-3.46434	0.0303442	0.921204	0.00616234	874.066	141840	764	0.00538635	0.874076		a	0.99988
60-64		0.838	0.0448711	-3.05805	-3.05097	0.0451754	0.89325	0.00924388	1022.47	110610	912	0.00824519	0.891961		c	0.934389
65-69		0.866	0.0679519	-2.61858	-2.61127	0.0684166	0.852897	0.014168	1140.38	80490	924	0.0114797	0.810255
70-74		0.911	0.104394	-2.14933	-2.14163	0.105116	0.794545	0.0221893	1337.6	60281	1158	0.01921	0.865732
75-79		0.914	0.167086	-1.60642	-1.5987	0.168163	0.711026	0.0367201	1482.1	40362	1327	0.0328775	0.895353
80-84		0.832	0.263872	-1.02594	-1.01891	0.265239	0.591458	0.0611587	1488.79	24343	1279	0.0525408	0.859089
85+			1			1	0.43458	0.131276	2800.11	21330	2360	0.110642	0.842823
			Registered deaths	12401				5q0,s	0.0164504	5q0,c	0.0166695
			All-age completeness	0.8627				45q15,s	0.0887699	45q15,c	0.0894555
										45q15,c check	-2.41401e-05
			MLT est. total deaths (1)	14665						e0,c	79.1828
			Completeness model est. total deaths (2)	14374.6				logit5q0,s	-4.09082	logit5q0,c	-4.07737
			Difference (1) - (2)	290.337				logit45q15,s	-2.32875	logit45q15,c	-2.3203
										25q60,c	0.513485
										Working
										45q15,c	0.0894555
										npx,c
										15-19	0.997969
										20-24	0.997185
										25-29	0.996516
										30-34	0.995934
										35-39	0.994331
										40-44	0.992178
										45-49	0.987629
										50-54	0.982298
										55-59	0.973426

## Sheet: Amapa M Conv
Conventional method				Amapa		2015		Males	MLTFS
	Coefficients		GBD Standard life table		Complete life table					Population	Registration data		Age-spec. compl.
Age (x)	β1	β2	nqx,s	logit(nqx,s)	logit(nqx,c)	nqx,c	lx,c	nmx,c	nDx,c	nPopx,c	Reg nDx,c	Reg nmx,c			Key
0	0.993		0.0176884	-4.017	-3.83149	0.0212174	1	0.0216305	181.48	8390	105	0.0125149	0.578577			Enter data
1-4	1.005		0.00254306	-5.97184	-5.78409	0.00306669	0.978783	0.000768085	24.8936	32410	23	0.000709658	0.923931			Solver calculations
5-9	0.823		0.00146359	-6.5254	-6.37164	0.00170643	0.975781	0.000341577	13.9941	40969	12	0.000292904	0.857506			Country life table
10-14	0.468	0.386	0.00195689	-6.23444	-6.14771	0.00213382	0.974116	0.00042722	18.0312	42206	16	0.000379093	0.887349			Results
15-19	0.134	0.823	0.00903379	-4.69771	-4.67416	0.00924705	0.972037	0.001858	75.8751	40837	78	0.00191003	1.028
20-24	0.042	0.828	0.0124874	-4.37047	-4.36412	0.012566	0.963049	0.00252908	96.6312	38208	81	0.00211997	0.838239
25-29	0.029	0.775	0.0123335	-4.38303	-4.37901	0.0123825	0.950947	0.00249194	89.4082	35879	70	0.001951	0.782926		Estimates of 85+ mortality
30-34	0.018	0.784	0.013135	-4.31925	-4.31731	0.0131603	0.939172	0.00264949	86.1374	32511	94	0.00289133	1.09128		Age (x)	lx,c	nqx,c	nmx,c	nPopx,c
35-39		0.871	0.0152488	-4.16789	-4.16946	0.0152252	0.926812	0.0030684	85.6727	27921	75	0.00268615	0.875425		85		0.474394	0.125777	704.245
40-44		0.906	0.0195763	-3.91367	-3.9153	0.0195449	0.912701	0.00394756	93.1151	23588	68	0.00288282	0.730279		90	0.144417	0.630503	0.181064	271.089
45-49		0.924	0.0268749	-3.58932	-3.59099	0.0268313	0.894863	0.00543923	103.764	19077	91	0.00477014	0.876989		95	0.0533617	1	0.24679	85.6659
50-54		0.903	0.0383523	-3.22183	-3.22346	0.0382922	0.870852	0.00780793	115.838	14836	107	0.00721219	0.9237		b	1.09131
55-59		0.855	0.0553872	-2.83643	-2.83797	0.0553065	0.837506	0.0113759	131.63	11571	107	0.00924726	0.812883		a	0.999302
60-64		0.792	0.0780599	-2.469	-2.47043	0.077957	0.791186	0.0162238	132.321	8156	119	0.0145905	0.899327		c	0.888784
65-69		0.786	0.110729	-2.08332	-2.08474	0.110589	0.729508	0.0234124	122.845	5247	105	0.0200114	0.854735
70-74		0.801	0.160975	-1.65099	-1.65244	0.16078	0.648832	0.0349669	134.203	3838	144	0.0375195	1.073
75-79		0.799	0.235696	-1.17642	-1.17787	0.235436	0.544513	0.0533698	126.166	2364	101	0.0427242	0.800531
80-84		0.709	0.340299	-0.661962	-0.663243	0.340012	0.416315	0.0819311	110.443	1348	78	0.0578635	0.706246
85+			1			1	0.274763	0.149674	158.804	1061	131	0.123468	0.824918
			Registered deaths	1605				5q0,s	0.0201865	5q0,c	0.0242325
			All-age completeness	0.8514				45q15,s	0.185955	45q15,c	0.185682
										45q15,c check	0.000371963
			MLT est. total deaths (1)	1901.25						e0,c	71.713
			Completeness model est. total deaths (2)	1885.13				logit5q0,s	-3.88235	logit5q0,c	-3.69553
			Difference (1) - (2)	16.123				logit45q15,s	-1.47651	logit45q15,c	-1.47832
										25q60,c	0.65272
										Working
										45q15,c	0.185682
										npx,c
										15-19	0.990495
										20-24	0.989456
										25-29	0.990292
										30-34	0.985647
										35-39	0.986659
										40-44	0.985689
										45-49	0.97643
										50-54	0.964578
										55-59	0.954808

## Sheet: Amapa F Conv
Conventional method				Amapa		2015		Females	MLTFS
	Coefficients		GBD Standard life table		Complete life table						Registration data		Age-spec. compl.
Age (x)	β1	β2	nqx,s	logit(nqx,s)	logit(nqx,c)	nqx,c	lx,c	nmx,c	nDx,c	nPopx,c	Reg nDx,c	Reg nmx,c			Key
0	0.982		0.0142058	-4.2398	-4.04933	0.0171353	1	0.0174036	139.194	7998	80	0.0100025	0.574736			Enter data
1-4	1.047		0.00227692	-6.08265	-5.87958	0.00278816	0.982865	0.000698208	21.5914	30924	14	0.000452723	0.648407			Solver calculations
5-9	0.766		0.00111057	-6.80177	-6.6532	0.00128822	0.980124	0.000257811	10.0894	39135	7	0.000178868	0.693795			Country life table
10-14	0.368	0.507	0.00125875	-6.67638	-6.56473	0.00140722	0.978862	0.000281643	11.4665	40713	16	0.000392995	1.39537			Results
15-19	0.147	0.776	0.00220273	-6.11585	-6.0257	0.00241004	0.977484	0.000482589	19.7442	40913	19	0.0004644	0.96231
20-24	0.136	0.865	0.00268083	-5.91894	-5.82386	0.00294747	0.975128	0.000590364	22.8359	38681	18	0.000465345	0.788233
25-29	0.121	0.925	0.00320552	-5.73967	-5.64273	0.00353069	0.972254	0.000707387	25.7503	36402	19	0.000521949	0.737856		Estimates of 85+ mortality
30-34	0.094	0.935	0.0043559	-5.43186	-5.33936	0.00477604	0.968822	0.000957495	32.6132	34061	33	0.00096885	1.01186		Age (x)	lx,c	nqx,c	nmx,c	nPopx,c
35-39		1.064	0.00633979	-5.05455	-4.97003	0.00689506	0.964194	0.00138378	40.268	29100	39	0.00134021	0.96851		85		0.416178	0.10611	974.67
40-44		0.99	0.00921399	-4.67778	-4.59914	0.00996032	0.957546	0.00200203	48.0809	24016	44	0.00183211	0.915125		90	0.241024	0.590686	0.162471	440.4
45-49		0.921	0.0137661	-4.27168	-4.19853	0.0147955	0.948009	0.00298116	55.4435	18598	45	0.00241962	0.811637		95	0.0986547	1	0.233368	169.93
50-54		0.878	0.0202142	-3.88095	-3.81121	0.0216427	0.933983	0.0043759	62.1159	14195	48	0.00338147	0.772749		b	1.10666
55-59		0.86	0.0301312	-3.4716	-3.40329	0.0321929	0.913769	0.00654392	72.4543	11072	70	0.00632225	0.966127		a	0.999852
60-64		0.838	0.0448711	-3.05805	-2.99149	0.047812	0.884352	0.00979659	78.3727	8000	66	0.00825	0.84213		c	0.933199
65-69		0.866	0.0679519	-2.61858	-2.54979	0.0724403	0.842069	0.0150325	78.515	5223	66	0.0126364	0.840604
70-74		0.911	0.104394	-2.14933	-2.07696	0.111356	0.781069	0.0235843	95.1392	4034	70	0.0173525	0.735764
75-79		0.914	0.167086	-1.60642	-1.53382	0.177436	0.694093	0.038942	104.053	2672	76	0.0284431	0.730397
80-84		0.832	0.263872	-1.02594	-0.959851	0.276908	0.570936	0.0642817	107.8	1677	101	0.0602266	0.936917
85+			1			1	0.412839	0.135414	214.631	1585	153	0.09653	0.712852
			Registered deaths	984				5q0,s	0.0164504	5q0,c	0.0199014
			All-age completeness	0.8465				45q15,s	0.0887699	45q15,c	0.0954087
										45q15,c check	-0.000130935
			MLT est. total deaths (1)	1240.16						e0,c	78.2534
			Completeness model est. total deaths (2)	1162.43				logit5q0,s	-4.09082	logit5q0,c	-3.89686
			Difference (1) - (2)	77.7252				logit45q15,s	-2.32875	logit45q15,c	-2.24931
										25q60,c	0.533173
										Working
										45q15,c	0.0954087
										npx,c
										15-19	0.997681
										20-24	0.997676
										25-29	0.997394
										30-34	0.995167
										35-39	0.993321
										40-44	0.990881
										45-49	0.987975
										50-54	0.983234
										55-59	0.968881

[truncated: 46 more sheets: Maranhao M Conv, Maranhao F Conv, Rio Grande M Conv, Rio Grande F Conv, Piaui M Conv, Piaui F Conv, Tocantins M Conv, Tocantins F Conv, Ceara M Conv, Ceara F Conv, Bahia M Conv, Bahia F Conv, Rondonia M Conv, Rondonia F Conv, RGN M Conv, RGN F Conv, Paraiba M Conv, Paraiba F Conv, Pernam M Conv, Pernam F Conv …]
