# Supplementary material for: Generating age-specific mortality statistics from incomplete death registration data: two applications of the empirical completeness method
Source: Popul Health Metr. 2021 Jun 7;19:29. doi: 10.1186/s12963-021-00262-3 (PMC8186206; doi:10.1186/s12963-021-00262-3)
Supplement: Supplementary file 4 — Additional File 4. Demonstration of Equivalent deaths method (UN standard life table) in Brazilian states, 2015. [file 12963_2021_262_MOESM4_ESM.xlsx]

## Sheet: Acre M Equiv
Equivalent deaths				Acre		2015		Males	MLTFS
	Coefficients		UN Standard life table		Complete life table					Population	Registration data		Age-spec. compl.
Age (x)	β1	β2	nqx,s	logit(nqx,s)	logit(nqx,c)	nqx,c	lx,c	nmx,c	nDx,c	nPopx,c	Reg nDx,c	Reg nmx,c			Key
0	0.993		0.0157	-4.13827	-3.63295	0.025757	1	0.0263683	234.203	8882	143	0.0161	0.610582			Enter data
1-4	1.005		0.00186	-6.28532	-5.77389	0.003098	0.974243	0.000775943	27.0222	34825	15	0.000430725	0.555099			Solver calculations
5-9	0.823		0.00156522	-6.45816	-6.03935	0.00237743	0.971225	0.000476052	21.8279	45852	9	0.000196284	0.412315			Country life table
10-14	0.468	0.386	0.00186056	-6.28501	-6.06083	0.00232704	0.968916	0.00046595	22.0632	47351	22	0.000464615	0.997136			Results
15-19	0.134	0.823	0.00833846	-4.7785	-4.7401	0.00866209	0.966661	0.00173995	77.7011	44657	60	0.00134357	0.77219
20-24	0.042	0.828	0.0135674	-4.28642	-4.29502	0.0134529	0.958288	0.0027088	104.275	38495	80	0.00207819	0.767201
25-29	0.029	0.775	0.0128137	-4.34435	-4.35764	0.0126466	0.945396	0.00254542	89.5047	35163	79	0.00224668	0.882635		Estimates of 85+ mortality
30-34	0.018	0.784	0.0134997	-4.29149	-4.31071	0.0132462	0.93344	0.00266691	88.9334	33347	85	0.00254895	0.955771		Age (x)	lx,c	nqx,c	nmx,c	nPopx,c
35-39		0.871	0.0166801	-4.07672	-4.10824	0.0161709	0.921075	0.00326054	94.5264	28991	90	0.00310441	0.952115		85		0.51757	0.141975	1055.39
40-44		0.906	0.021767	-3.80535	-3.83814	0.0210796	0.906181	0.00426083	100.607	23612	105	0.00444689	1.04367		90	0.123707	0.697279	0.21425	464.845
45-49		0.924	0.0289451	-3.51298	-3.54642	0.0280199	0.887079	0.0056836	111.393	19599	103	0.00525537	0.924655		95	0.0374486	1	0.303965	165.765
50-54		0.903	0.0404246	-3.16705	-3.19973	0.0391758	0.862223	0.00799169	122.744	15359	104	0.00677127	0.847289		b	1.10391
55-59		0.855	0.058011	-2.78736	-2.81831	0.056343	0.828445	0.0115953	142.993	12332	141	0.0114337	0.986065		a	0.999744
60-64		0.792	0.0814884	-2.42229	-2.45096	0.0793685	0.781768	0.0165297	157.379	9521	146	0.0153345	0.927697		c	0.801873
65-69		0.786	0.123726	-1.95761	-1.98606	0.120675	0.71972	0.0256847	180.075	7011	134	0.0191128	0.744133
70-74		0.801	0.175163	-1.54947	-1.57846	0.171014	0.632868	0.0374008	184.91	4944	179	0.0362055	0.96804		Using Solver
75-79		0.799	0.242839	-1.13718	-1.1661	0.237561	0.524639	0.0539165	170.376	3160	171	0.0541139	1.00366		Click Data in the top panel, then Solver
80-84		0.709	0.364872	-0.554279	-0.579939	0.358947	0.400005	0.0874918	171.484	1960	158	0.0806122	0.921369		Set Objective $E$29 to Value Of 0
85+			1			1	0.256424	0.177829	299.819	1686	268	0.158956	0.893872		By Changing Variable Cells: $L$25
															Click Solve
			Registered deaths	2092				5q0,s	0.0175308	5q0,c	0.0288259				Press OK
			All-age completeness	0.871	0.90348			45q15,s	0.195672	45q15,c	0.190039
										45q15,c check	0.0012312
			MLT est. total deaths (1)	2401.84						e0,c	70.5612
			Completeness model est. total deaths (2)	2401.84				logit5q0,s	-4.02611	logit5q0,c	-3.51723
			Difference (1) - (2)	-6.54733e-07				logit45q15,s	-1.41357	logit45q15,c	-1.44976
										25q60,c	0.671994

## Sheet: Acre F Equiv
Equivalent deaths				Acre		2015		Females	MLTFS
	Coefficients		UN Standard life table		Complete life table						Registration data		Age-spec. compl.
Age (x)	β1	β2	nqx,s	logit(nqx,s)	logit(nqx,c)	nqx,c	lx,c	nmx,c	nDx,c	nPopx,c	Reg nDx,c	Reg nmx,c			Key
0	0.982		0.0123	-4.38578	-3.86656	0.0205012	1	0.0208866	177.16	8482	136	0.016034	0.767667			Enter data
1-4	1.047		0.00152	-6.48752	-5.93393	0.00264105	0.979499	0.000661312	21.976	33231	23	0.000692125	1.04659			Solver calculations
5-9	0.766		0.000945254	-6.96311	-6.5581	0.00141657	0.976912	0.000283516	12.4682	43977	13	0.000295609	1.04265			Country life table
10-14	0.368	0.507	0.00137317	-6.58926	-6.37556	0.00169976	0.975528	0.000340242	15.564	45744	9	0.000196747	0.578257			Results
15-19	0.147	0.776	0.00229063	-6.07664	-5.96965	0.00254862	0.97387	0.000510374	22.2431	43582	23	0.000527741	1.03403
20-24	0.136	0.865	0.00295744	-5.82047	-5.71595	0.00328223	0.971388	0.000657524	25.4403	38691	17	0.000439379	0.668232
25-29	0.121	0.925	0.00341914	-5.67494	-5.57609	0.00377307	0.968199	0.000756041	26.6988	35314	26	0.000736252	0.973826		Estimates of 85+ mortality
30-34	0.094	0.935	0.00465797	-5.36451	-5.27955	0.0050689	0.964546	0.00101636	34.7746	34215	32	0.000935262	0.920212		Age (x)	lx,c	nqx,c	nmx,c	nPopx,c
35-39		1.064	0.00689949	-4.96938	-4.92927	0.00717988	0.959657	0.00144115	43.2258	29994	30	0.0010002	0.694029		85		0.412851	0.105015	1168.47
40-44		0.99	0.00993342	-4.60187	-4.56454	0.0103073	0.952767	0.00207214	49.632	23952	41	0.00171176	0.82608		90	0.236832	0.585829	0.160442	520.47
45-49		0.921	0.0152374	-4.16865	-4.13392	0.0157673	0.942947	0.00317853	63.5419	19991	63	0.00315142	0.991472		95	0.0980886	1	0.230026	175.058
50-54		0.878	0.0219124	-3.79855	-3.76544	0.0226333	0.928079	0.00457847	71.2776	15568	67	0.0043037	0.939987		b	1.10607
55-59		0.86	0.032125	-3.40547	-3.37304	0.0331486	0.907073	0.00674146	85.5155	12685	72	0.005676	0.841953		a	0.999846
60-64		0.838	0.0498337	-2.94795	-2.91635	0.0513513	0.877005	0.0105409	102.162	9692	79	0.00815105	0.773279		c	0.908902
65-69		0.866	0.0741742	-2.52427	-2.49162	0.076448	0.83197	0.0158972	111.376	7006	112	0.0159863	1.0056
70-74		0.911	0.116977	-2.02138	-1.98703	0.120572	0.768367	0.0256614	137.571	5361	137	0.0255549	0.995852
75-79		0.914	0.171637	-1.57407	-1.53961	0.176592	0.675724	0.0387389	133.998	3459	121	0.0349812	0.903		Using Solver
80-84		0.832	0.268841	-1.00051	-0.96914	0.275052	0.556397	0.0637821	134.58	2110	128	0.0606635	0.951106		Click Data in the top panel, then Solver
85+			1			1	0.403359	0.132232	246.48	1864	248	0.133047	1.00617		Set Objective $E$29 to Value Of 0
															By Changing Variable Cells: $L$25
			Registered deaths	1377				5q0,s	0.0138013	5q0,c	0.0231949				Click Solve
			All-age completeness	0.9085	0.925146			45q15,s	0.0955412	45q15,c	0.0988494				Press OK
										45q15,c check	0.000614387
			MLT est. total deaths (1)	1515.69						e0,c	77.662
			Completeness model est. total deaths (2)	1515.69				logit5q0,s	-4.26909	logit5q0,c	-3.74035
			Difference (1) - (2)	-5.08762e-08				logit45q15,s	-2.24778	logit45q15,c	-2.21007
										25q60,c	0.540073

## Sheet: Amazonas M Equiv
Equivalent deaths				Amazonas		2015		Males	MLTFS
	Coefficients		UN Standard life table		Complete life table					Population	Registration data		Age-spec. compl.
Age (x)	β1	β2	nqx,s	logit(nqx,s)	logit(nqx,c)	nqx,c	lx,c	nmx,c	nDx,c	nPopx,c	Reg nDx,c	Reg nmx,c			Key
0	0.993		0.0157	-4.13827	-3.97039	0.0185167	1	0.0188305	806.999	42856	510	0.0119003	0.631971			Enter data
1-4	1.005		0.00186	-6.28532	-6.11541	0.0022037	0.981483	0.000551654	91.4814	165831	120	0.000723628	1.31174			Solver calculations
5-9	0.823		0.00156522	-6.45816	-6.31902	0.00179846	0.97932	0.000360016	73.544	204280	73	0.000357353	0.992603			Country life table
10-14	0.468	0.386	0.00186056	-6.28501	-6.22247	0.0019804	0.977559	0.000396474	78.6671	198417	75	0.000377992	0.953385			Results
15-19	0.134	0.823	0.00833846	-4.7785	-4.79119	0.00823417	0.975623	0.00165364	339.238	205146	372	0.00181334	1.09658
20-24	0.042	0.828	0.0135674	-4.28642	-4.31488	0.0131918	0.96759	0.00265587	489.896	184458	583	0.00316061	1.19005
25-29	0.029	0.775	0.0128137	-4.34435	-4.37273	0.0124596	0.954826	0.00250754	430.986	171876	507	0.0029498	1.17637		Estimates of 85+ mortality
30-34	0.018	0.784	0.0134997	-4.29149	-4.32212	0.0130979	0.942929	0.00263684	427.562	162149	512	0.00315759	1.19749		Age (x)	lx,c	nqx,c	nmx,c	nPopx,c
35-39		0.871	0.0166801	-4.07672	-4.11412	0.0160776	0.930578	0.00324157	461.165	142266	434	0.00305062	0.941094		85		0.516513	0.141576	3820.6
40-44		0.906	0.021767	-3.80535	-3.84426	0.0209537	0.915617	0.00423511	491.302	116007	386	0.00332739	0.785667		90	0.126004	0.696503	0.213816	1582.49
45-49		0.924	0.0289451	-3.51298	-3.55266	0.0278504	0.896431	0.00564873	549.475	97274	422	0.00433826	0.768006		95	0.0382417	1	0.303553	458.914
50-54		0.903	0.0404246	-3.16705	-3.20583	0.0389468	0.871466	0.00794406	624.228	78578	514	0.00654127	0.823417		b	1.1041
55-59		0.855	0.058011	-2.78736	-2.82408	0.0560367	0.837525	0.0115304	704.035	61059	605	0.00990845	0.859333		a	0.999749
60-64		0.792	0.0814884	-2.42229	-2.45631	0.0789785	0.790593	0.0164451	738.352	44898	662	0.0147445	0.896591		c	0.810159
65-69		0.786	0.123726	-1.95761	-1.99137	0.120112	0.728153	0.0255574	790.106	30915	665	0.0215106	0.84166
70-74		0.801	0.175163	-1.54947	-1.58387	0.170248	0.640693	0.0372178	807.626	21700	733	0.0337788	0.907599		Using Solver
75-79		0.799	0.242839	-1.13718	-1.17149	0.236585	0.531616	0.0536652	731.296	13627	721	0.0529097	0.985921		Click Data in the top panel, then Solver
80-84		0.709	0.364872	-0.554279	-0.584728	0.357845	0.405843	0.0871648	695.924	7984	661	0.0827906	0.949816		Set Objective $E$29 to Value Of 0
85+			1			1	0.260614	0.173758	1018.57	5862	896	0.152849	0.879663		By Changing Variable Cells: $L$25
															Click Solve
			Registered deaths	9451				5q0,s	0.0175308	5q0,c	0.020693				Press OK
			All-age completeness	0.9131	0.933244			45q15,s	0.195672	45q15,c	0.189001
										45q15,c check	0.000652458
			MLT est. total deaths (1)	10350.5						e0,c	71.339
			Completeness model est. total deaths (2)	10350.5				logit5q0,s	-4.02611	logit5q0,c	-3.85705
			Difference (1) - (2)	-4.51797e-06				logit45q15,s	-1.41357	logit45q15,c	-1.45651
										25q60,c	0.670356

## Sheet: Amazonas F Equiv
Equivalent deaths				Amazonas		2015		Females	MLTFS
	Coefficients		UN Standard life table		Complete life table						Registration data		Age-spec. compl.
Age (x)	β1	β2	nqx,s	logit(nqx,s)	logit(nqx,c)	nqx,c	lx,c	nmx,c	nDx,c	nPopx,c	Reg nDx,c	Reg nmx,c			Key
0	0.982		0.0123	-4.38578	-4.19568	0.0148371	1	0.0150379	615.938	40959	439	0.010718	0.712734			Enter data
1-4	1.047		0.00152	-6.48752	-6.28484	0.00186089	0.985163	0.000465743	73.8166	158492	90	0.000567852	1.21924			Solver calculations
5-9	0.766		0.000945254	-6.96311	-6.81482	0.00109619	0.98333	0.000219357	42.8798	195479	45	0.000230204	1.04945			Country life table
10-14	0.368	0.507	0.00137317	-6.58926	-6.52156	0.00146921	0.982252	0.000294057	55.922	190174	36	0.0001893	0.643753			Results
15-19	0.147	0.776	0.00229063	-6.07664	-6.05361	0.00234387	0.980809	0.000469324	93.7892	199839	106	0.000530427	1.13019
20-24	0.136	0.865	0.00295744	-5.82047	-5.80019	0.00301784	0.97851	0.00060448	112.16	185547	110	0.000592842	0.980746
25-29	0.121	0.925	0.00341914	-5.67494	-5.65799	0.00347741	0.975557	0.000696692	120.224	172564	129	0.000747549	1.073		Estimates of 85+ mortality
30-34	0.094	0.935	0.00465797	-5.36451	-5.35285	0.00471233	0.972164	0.000944693	154.458	163501	157	0.000960239	1.01646		Age (x)	lx,c	nqx,c	nmx,c	nPopx,c
35-39		1.064	0.00689949	-4.96938	-4.97683	0.00684868	0.967583	0.00137444	197.011	143339	197	0.00137436	0.999943		85		0.404599	0.102347	5385.24
40-44		0.99	0.00993342	-4.60187	-4.60879	0.00986555	0.960956	0.00198289	230.527	116258	217	0.00186654	0.941322		90	0.249604	0.578084	0.157115	2489.35
45-49		0.921	0.0152374	-4.16865	-4.17509	0.015141	0.951476	0.00305131	285.523	93574	231	0.00246863	0.809042		95	0.105312	1	0.226173	852.414
50-54		0.878	0.0219124	-3.79855	-3.80469	0.0217812	0.93707	0.0044042	336.239	76345	294	0.00385094	0.874378		b	1.10725
55-59		0.86	0.032125	-3.40547	-3.41148	0.0319385	0.916659	0.00649136	394.123	60715	357	0.00587993	0.905809		a	0.999865
60-64		0.838	0.0498337	-2.94795	-2.95381	0.0495569	0.887383	0.0101632	465.668	45819	415	0.00905738	0.891192		c	0.91507
65-69		0.866	0.0741742	-2.52427	-2.53033	0.0737594	0.843407	0.0153167	499.203	32592	432	0.0132548	0.865379
70-74		0.911	0.116977	-2.02138	-2.02775	0.11632	0.781197	0.0247006	570.708	23105	517	0.0223761	0.905892
75-79		0.914	0.171637	-1.57407	-1.58047	0.17073	0.690328	0.0373328	589.709	15796	583	0.0369081	0.988623		Using Solver
80-84		0.832	0.268841	-1.00051	-1.00633	0.267699	0.572469	0.0618134	601.568	9732	584	0.0600082	0.970796		Click Data in the top panel, then Solver
85+			1			1	0.41922	0.130064	1135.07	8727	1103	0.126389	0.971747		Set Objective $E$29 to Value Of 0
															By Changing Variable Cells: $L$25
			Registered deaths	6042				5q0,s	0.0138013	5q0,c	0.0167				Click Solve
			All-age completeness	0.919	0.936823			45q15,s	0.0955412	45q15,c	0.0949385				Press OK
										45q15,c check	0.000315609
			MLT est. total deaths (1)	6574.54						e0,c	78.6415
			Completeness model est. total deaths (2)	6574.54				logit5q0,s	-4.26909	logit5q0,c	-4.07551
			Difference (1) - (2)	-2.36469e-10				logit45q15,s	-2.24778	logit45q15,c	-2.25477
										25q60,c	0.527577

## Sheet: Roraima M Equiv
Equivalent deaths				Roraima		2015		Males	MLTFS
	Coefficients		UN Standard life table		Complete life table					Population	Registration data		Age-spec. compl.
Age (x)	β1	β2	nqx,s	logit(nqx,s)	logit(nqx,c)	nqx,c	lx,c	nmx,c	nDx,c	nPopx,c	Reg nDx,c	Reg nmx,c			Key
0	0.993		0.0157	-4.13827	-3.72013	0.0236575	1	0.0241722	132.874	5497	79	0.0143715	0.594546			Enter data
1-4	1.005		0.00186	-6.28532	-5.86213	0.00283711	0.976342	0.000710488	15.338	21588	15	0.00069483	0.977962			Solver calculations
5-9	0.823		0.00156522	-6.45816	-6.11161	0.00221208	0.973572	0.000442906	11.6365	26273	11	0.000418681	0.945305			Country life table
10-14	0.468	0.386	0.00186056	-6.28501	-6.08635	0.00226853	0.971419	0.000454222	11.8684	26129	13	0.000497531	1.09535			Results
15-19	0.134	0.823	0.00833846	-4.7785	-4.71868	0.008848	0.969215	0.00177746	48.1995	27117	47	0.00173323	0.975115
20-24	0.042	0.828	0.0135674	-4.28642	-4.26532	0.0138528	0.96064	0.00278989	69.0916	24765	61	0.00246315	0.882886
25-29	0.029	0.775	0.0128137	-4.34435	-4.32893	0.0130101	0.947332	0.00261906	60.372	23051	65	0.00281983	1.07666		Estimates of 85+ mortality
30-34	0.018	0.784	0.0134997	-4.29149	-4.28067	0.0136446	0.935007	0.00274766	61.1795	22266	63	0.00282943	1.02976		Age (x)	lx,c	nqx,c	nmx,c	nPopx,c
35-39		0.871	0.0166801	-4.07672	-4.07312	0.0167393	0.922249	0.00337611	63.7579	18885	66	0.00349484	1.03517		85		0.523873	0.144369	445.071
40-44		0.906	0.021767	-3.80535	-3.80161	0.0218468	0.906812	0.00441762	67.5101	15282	50	0.00327182	0.74063		90	0.117923	0.701882	0.216837	133.11
45-49		0.924	0.0289451	-3.51298	-3.50916	0.0290527	0.887001	0.00589618	77.1751	13089	71	0.0054244	0.919986		95	0.035155	1	0.306404	20.8192
50-54		0.903	0.0404246	-3.16705	-3.16332	0.0405696	0.861231	0.00828192	90.4468	10921	80	0.00732534	0.884497		b	1.10278
55-59		0.855	0.058011	-2.78736	-2.78383	0.0582044	0.826291	0.0119898	101.997	8507	96	0.0112848	0.941202		a	0.999712
60-64		0.792	0.0814884	-2.42229	-2.41902	0.0817337	0.778197	0.0170432	107.833	6327	84	0.0132764	0.778985		c	0.802924
65-69		0.786	0.123726	-1.95761	-1.95436	0.124079	0.714592	0.0264571	119.851	4530	112	0.0247241	0.934497
70-74		0.801	0.175163	-1.54947	-1.54616	0.175642	0.625927	0.0385104	104.825	2722	86	0.0315944	0.820413		Using Solver
75-79		0.799	0.242839	-1.13718	-1.13388	0.243446	0.515988	0.0554372	92.4693	1668	74	0.0443645	0.800265		Click Data in the top panel, then Solver
80-84		0.709	0.364872	-0.554279	-0.551349	0.365552	0.390373	0.0894617	76.0425	850	75	0.0882353	0.986291		Set Objective $E$29 to Value Of 0
85+			1			1	0.247671	0.166104	99.4965	599	103	0.171953	1.03521		By Changing Variable Cells: $L$25
															Click Solve
			Registered deaths	1251				5q0,s	0.0175308	5q0,c	0.0264672				Press OK
			All-age completeness	0.886	0.915528			45q15,s	0.195672	45q15,c	0.196323
										45q15,c check	0.000761668
			MLT est. total deaths (1)	1411.96						e0,c	70.483
			Completeness model est. total deaths (2)	1411.96				logit5q0,s	-4.02611	logit5q0,c	-3.60502
			Difference (1) - (2)	-9.83098e-07				logit45q15,s	-1.41357	logit45q15,c	-1.40943
										25q60,c	0.681737

## Sheet: Roraima F Equiv
Equivalent deaths				Roraima		2015		Females	MLTFS
	Coefficients		UN Standard life table		Complete life table						Registration data		Age-spec. compl.
Age (x)	β1	β2	nqx,s	logit(nqx,s)	logit(nqx,c)	nqx,c	lx,c	nmx,c	nDx,c	nPopx,c	Reg nDx,c	Reg nmx,c			Key
0	0.982		0.0123	-4.38578	-3.96979	0.0185276	1	0.0188418	98.6555	5236	58	0.0110772	0.587904			Enter data
1-4	1.047		0.00152	-6.48752	-6.044	0.00236643	0.981472	0.00059245	12.2104	20610	7	0.000339641	0.573282			Solver calculations
5-9	0.766		0.000945254	-6.96311	-6.63862	0.00130712	0.97915	0.000261594	6.59662	25217	11	0.000436214	1.66752			Country life table
10-14	0.368	0.507	0.00137317	-6.58926	-6.39879	0.0016608	0.97787	0.000332436	8.33285	25066	13	0.000518631	1.56009			Results
15-19	0.147	0.776	0.00229063	-6.07664	-5.96144	0.00256957	0.976246	0.000514575	13.5817	26394	21	0.000795635	1.5462
20-24	0.136	0.865	0.00295744	-5.82047	-5.70387	0.00332198	0.973737	0.0006655	16.2342	24394	14	0.000573912	0.862376
25-29	0.121	0.925	0.00341914	-5.67494	-5.5606	0.00383172	0.970503	0.000767816	17.7465	23113	15	0.000648985	0.845236		Estimates of 85+ mortality
30-34	0.094	0.935	0.00465797	-5.36451	-5.26092	0.00516371	0.966784	0.00103541	23.5723	22766	16	0.000702802	0.678764		Age (x)	lx,c	nqx,c	nmx,c	nPopx,c
35-39		1.064	0.00689949	-4.96938	-4.89682	0.00741488	0.961792	0.00148849	28.7294	19301	20	0.00103622	0.69615		85		0.418507	0.106861	604.809
40-44		0.99	0.00993342	-4.60187	-4.53435	0.0106199	0.95466	0.00213531	32.241	15099	20	0.00132459	0.620328		90	0.230123	0.591082	0.162728	166.706
45-49		0.921	0.0152374	-4.16865	-4.10584	0.0162091	0.944522	0.00326831	40.3048	12332	30	0.0024327	0.744328		95	0.0941013	1	0.232655	19.4855
50-54		0.878	0.0219124	-3.79855	-3.73867	0.0232331	0.929212	0.00470123	48.4462	10305	38	0.00368753	0.784375		b	1.10526
55-59		0.86	0.032125	-3.40547	-3.34682	0.0339994	0.907623	0.00691748	54.8833	7934	49	0.00617595	0.892803		a	0.999831
60-64		0.838	0.0498337	-2.94795	-2.8908	0.0526104	0.876765	0.0108063	62.1473	5751	55	0.00956355	0.884995		c	0.911976
65-69		0.866	0.0741742	-2.52427	-2.46521	0.0783333	0.830638	0.0163053	63.2645	3880	54	0.0139175	0.85356
70-74		0.911	0.116977	-2.02138	-1.95925	0.123548	0.765571	0.0263366	65.9468	2504	48	0.0191693	0.727859
75-79		0.914	0.171637	-1.57407	-1.51174	0.180681	0.670986	0.0397249	64.8708	1633	59	0.0361298	0.9095		Using Solver
80-84		0.832	0.268841	-1.00051	-0.943772	0.280139	0.549752	0.0651539	60.9841	936	60	0.0641026	0.983864		Click Data in the top panel, then Solver
85+			1			1	0.395745	0.121734	96.2914	791	110	0.139064	1.14237		Set Objective $E$29 to Value Of 0
															By Changing Variable Cells: $L$25
			Registered deaths	698				5q0,s	0.0138013	5q0,c	0.0209287				Click Solve
			All-age completeness	0.8564	0.898926			45q15,s	0.0955412	45q15,c	0.101599				Press OK
										45q15,c check	0.000302772
			MLT est. total deaths (1)	815.04						e0,c	77.8751
			Completeness model est. total deaths (2)	815.04				logit5q0,s	-4.26909	logit5q0,c	-3.84548
			Difference (1) - (2)	-1.74515e-07				logit45q15,s	-2.24778	logit45q15,c	-2.17958
										25q60,c	0.548631

## Sheet: Para M Equiv
Equivalent deaths				Para		2015		Males	MLTFS
	Coefficients		UN Standard life table		Complete life table					Population	Registration data		Age-spec. compl.
Age (x)	β1	β2	nqx,s	logit(nqx,s)	logit(nqx,c)	nqx,c	lx,c	nmx,c	nDx,c	nPopx,c	Reg nDx,c	Reg nmx,c			Key
0	0.993		0.0157	-4.13827	-3.97113	0.0185033	1	0.0188166	1417.93	75355	705	0.00935572	0.497205			Enter data
1-4	1.005		0.00186	-6.28532	-6.11616	0.00220206	0.981497	0.000551242	165.506	300241	136	0.000452969	0.821725			Solver calculations
5-9	0.823		0.00156522	-6.45816	-6.31964	0.00179736	0.979335	0.000359796	145.703	404961	110	0.000271631	0.75496			Country life table
10-14	0.468	0.386	0.00186056	-6.28501	-6.24816	0.00193028	0.977575	0.000386429	161.233	417238	146	0.00034992	0.905523			Results
15-19	0.134	0.823	0.00833846	-4.7785	-4.84532	0.00780373	0.975688	0.00156686	666.8	425565	737	0.00173182	1.10528
20-24	0.042	0.828	0.0135674	-4.28642	-4.36927	0.0125022	0.968074	0.00251617	986.81	392187	1084	0.00276399	1.09849
25-29	0.029	0.775	0.0128137	-4.34435	-4.42362	0.0118486	0.955971	0.00238385	883.651	370682	1057	0.0028515	1.19617		Estimates of 85+ mortality
30-34	0.018	0.784	0.0134997	-4.29149	-4.3736	0.0124489	0.944644	0.00250537	874.107	348894	990	0.00283754	1.13258		Age (x)	lx,c	nqx,c	nmx,c	nPopx,c
35-39		0.871	0.0166801	-4.07672	-4.1713	0.0151977	0.932884	0.00306281	939.458	306731	932	0.00303849	0.992061		85		0.506229	0.137723	9167.19
40-44		0.906	0.021767	-3.80535	-3.90374	0.0197677	0.918707	0.00399302	1024.38	256544	869	0.00338733	0.848315		90	0.136494	0.688876	0.209592	3985.42
45-49		0.924	0.0289451	-3.51298	-3.61332	0.0262543	0.900546	0.00532071	1154.87	217051	997	0.00459339	0.863304		95	0.0424666	1	0.299494	1400.39
50-54		0.903	0.0404246	-3.16705	-3.26511	0.0367877	0.876903	0.00749541	1305.42	174162	1046	0.0060059	0.801277		b	1.10595
55-59		0.855	0.058011	-2.78736	-2.88021	0.0531407	0.844644	0.0109182	1549.62	141929	1260	0.00887768	0.813105		a	0.999793
60-64		0.792	0.0814884	-2.42229	-2.5083	0.0752785	0.799759	0.0156445	1712.14	109440	1505	0.0137518	0.879018		c	0.812519
65-69		0.786	0.123726	-1.95761	-2.04296	0.114765	0.739554	0.0243504	1925.26	79065	1591	0.0201227	0.826381
70-74		0.801	0.175163	-1.54947	-1.63645	0.162949	0.654679	0.0354805	1997.94	56311	1664	0.0295502	0.832857		Using Solver
75-79		0.799	0.242839	-1.13718	-1.22394	0.227243	0.548	0.0512745	1830.86	35707	1730	0.0484499	0.944911		Click Data in the top panel, then Solver
80-84		0.709	0.364872	-0.554279	-0.63127	0.347223	0.423471	0.0840337	1694.62	20166	1462	0.0724983	0.862728		Set Objective $E$29 to Value Of 0
85+			1			1	0.276432	0.172971	2517.25	14553	1944	0.133581	0.772271		By Changing Variable Cells: $L$25
															Click Solve
			Registered deaths	19965				5q0,s	0.0175308	5q0,c	0.0206779				Press OK
			All-age completeness	0.8698	0.894894			45q15,s	0.195672	45q15,c	0.179144
										45q15,c check	0.00116931
			MLT est. total deaths (1)	22953.6						e0,c	71.9472
			Completeness model est. total deaths (2)	22953.6				logit5q0,s	-4.02611	logit5q0,c	-3.85779
			Difference (1) - (2)	-3.9472e-06				logit45q15,s	-1.41357	logit45q15,c	-1.52216
										25q60,c	0.654356

## Sheet: Para F Equiv
Equivalent deaths				Para		2015		Females	MLTFS
	Coefficients		UN Standard life table		Complete life table						Registration data		Age-spec. compl.
Age (x)	β1	β2	nqx,s	logit(nqx,s)	logit(nqx,c)	nqx,c	lx,c	nmx,c	nDx,c	nPopx,c	Reg nDx,c	Reg nmx,c			Key
0	0.982		0.0123	-4.38578	-4.1975	0.0148104	1	0.0150105	1081.66	72060	532	0.00738274	0.491838			Enter data
1-4	1.047		0.00152	-6.48752	-6.28678	0.00185728	0.98519	0.000464837	133.452	287093	127	0.000442365	0.951656			Solver calculations
5-9	0.766		0.000945254	-6.96311	-6.81625	0.00109463	0.98336	0.000219045	85.0048	388070	90	0.000231917	1.05876			Country life table
10-14	0.368	0.507	0.00137317	-6.58926	-6.56931	0.00140079	0.982283	0.000280355	112.225	400297	104	0.000259807	0.926708			Results
15-19	0.147	0.776	0.00229063	-6.07664	-6.12592	0.00218072	0.980907	0.00043662	179.308	410674	167	0.000406649	0.931357
20-24	0.136	0.865	0.00295744	-5.82047	-5.88075	0.00278492	0.978768	0.000557762	216.679	388480	219	0.000563736	1.01071
25-29	0.121	0.925	0.00341914	-5.67494	-5.74408	0.00319145	0.976043	0.000639311	238.145	372502	260	0.000697983	1.09177		Estimates of 85+ mortality
30-34	0.094	0.935	0.00465797	-5.36451	-5.43982	0.00432149	0.972928	0.00086617	307.189	354652	289	0.000814883	0.940789		Age (x)	lx,c	nqx,c	nmx,c	nPopx,c
35-39		1.064	0.00689949	-4.96938	-5.0756	0.00620854	0.968723	0.00124557	382.346	306964	349	0.00113694	0.912785		85		0.38763	0.0969531	12997.8
40-44		0.99	0.00993342	-4.60187	-4.7007	0.00900707	0.962709	0.00180956	459.711	254045	399	0.00157059	0.867938		90	0.272888	0.561843	0.150303	5952.7
45-49		0.921	0.0152374	-4.16865	-4.26059	0.0139175	0.954038	0.00280301	594.483	212087	528	0.00248954	0.888167		95	0.119568	1	0.218178	2379.51
50-54		0.878	0.0219124	-3.79855	-3.88619	0.0201106	0.94076	0.00406297	697.258	171613	613	0.00357199	0.879159		b	1.10968
55-59		0.86	0.032125	-3.40547	-3.49132	0.0295602	0.92184	0.00600073	851.143	141840	764	0.00538635	0.897616		a	0.999897
60-64		0.838	0.0498337	-2.94795	-3.0316	0.0460185	0.894591	0.00942045	1042	110610	912	0.00824519	0.875243		c	0.914095
65-69		0.866	0.0741742	-2.52427	-2.61072	0.0684516	0.853423	0.0141755	1140.99	80490	924	0.0114797	0.809826
70-74		0.911	0.116977	-2.02138	-2.11232	0.107905	0.795005	0.0228118	1375.12	60281	1158	0.01921	0.84211
75-79		0.914	0.171637	-1.57407	-1.66532	0.15905	0.70922	0.0345582	1394.84	40362	1327	0.0328775	0.951366		Using Solver
80-84		0.832	0.268841	-1.00051	-1.08357	0.252831	0.596418	0.0578837	1409.06	24343	1279	0.0525408	0.907696		Click Data in the top panel, then Solver
85+			1			1	0.445625	0.125365	2674.04	21330	2360	0.110642	0.88256		Set Objective $E$29 to Value Of 0
															By Changing Variable Cells: $L$25
			Registered deaths	12401				5q0,s	0.0138013	5q0,c	0.0166695				Click Solve
			All-age completeness	0.8627	0.892281			45q15,s	0.0955412	45q15,c	0.0872561				Press OK
										45q15,c check	0.000740736
			MLT est. total deaths (1)	14374.6						e0,c	79.4884
			Completeness model est. total deaths (2)	14374.6				logit5q0,s	-4.26909	logit5q0,c	-4.07737
			Difference (1) - (2)	2.38479e-06				logit45q15,s	-2.24778	logit45q15,c	-2.34761
										25q60,c	0.501867

## Sheet: Amapa M Equiv
Equivalent deaths				Amapa		2015		Males	MLTFS
	Coefficients		UN Standard life table		Complete life table					Population	Registration data		Age-spec. compl.
Age (x)	β1	β2	nqx,s	logit(nqx,s)	logit(nqx,c)	nqx,c	lx,c	nmx,c	nDx,c	nPopx,c	Reg nDx,c	Reg nmx,c			Key
0	0.993		0.0157	-4.13827	-3.81	0.0216682	1	0.0220992	185.412	8390	105	0.0125149	0.566306			Enter data
1-4	1.005		0.00186	-6.28532	-5.95308	0.00259109	0.978332	0.00064878	21.027	32410	23	0.000709658	1.09383			Solver calculations
5-9	0.823		0.00156522	-6.45816	-6.18609	0.00205363	0.975797	0.000411147	16.8443	40969	12	0.000292904	0.712408			Country life table
10-14	0.468	0.386	0.00186056	-6.28501	-6.17531	0.00207585	0.973793	0.000415602	17.5409	42206	16	0.000379093	0.912154			Results
15-19	0.134	0.823	0.00833846	-4.7785	-4.83016	0.00792201	0.971771	0.0015907	64.9595	40837	78	0.00191003	1.20075
20-24	0.042	0.828	0.0135674	-4.28642	-4.36907	0.0125046	0.964073	0.00251666	96.1565	38208	81	0.00211997	0.842377
25-29	0.029	0.775	0.0128137	-4.34435	-4.42511	0.0118312	0.952018	0.00238032	85.4035	35879	70	0.001951	0.819638		Estimates of 85+ mortality
30-34	0.018	0.784	0.0134997	-4.29149	-4.37695	0.0124078	0.940754	0.00249704	81.1814	32511	94	0.00289133	1.1579		Age (x)	lx,c	nqx,c	nmx,c	nPopx,c
35-39		0.871	0.0166801	-4.07672	-4.17826	0.0150938	0.929082	0.00304171	84.9277	27921	75	0.00268615	0.883105		85		0.504975	0.137257	704.245
40-44		0.906	0.021767	-3.80535	-3.91098	0.0196279	0.915058	0.00396448	93.5141	23588	68	0.00288282	0.727163		90	0.137202	0.687937	0.209077	271.089
45-49		0.924	0.0289451	-3.51298	-3.62071	0.0260661	0.897098	0.00528206	100.766	19077	91	0.00477014	0.903083		95	0.0428155	1	0.298994	85.6659
50-54		0.903	0.0404246	-3.16705	-3.27233	0.0365327	0.873714	0.00744249	110.417	14836	107	0.00721219	0.969056		b	1.10617
55-59		0.855	0.058011	-2.78736	-2.88704	0.0527978	0.841795	0.0108459	125.498	11571	107	0.00924726	0.852606		a	0.999798
60-64		0.792	0.0814884	-2.42229	-2.51463	0.0748388	0.79735	0.0155496	126.823	8156	119	0.0145905	0.938318		c	0.809277
65-69		0.786	0.123726	-1.95761	-2.04925	0.114128	0.737677	0.024207	127.014	5247	105	0.0200114	0.826678
70-74		0.801	0.175163	-1.54947	-1.64285	0.162077	0.653487	0.0352739	135.381	3838	144	0.0375195	1.06366		Using Solver
75-79		0.799	0.242839	-1.13718	-1.23033	0.226123	0.547572	0.0509896	120.539	2364	101	0.0427242	0.8379		Click Data in the top panel, then Solver
80-84		0.709	0.364872	-0.554279	-0.636939	0.345939	0.423753	0.083658	112.771	1348	78	0.0578635	0.691667		Set Objective $E$29 to Value Of 0
85+			1			1	0.277161	0.168666	178.954	1061	131	0.123468	0.732031		By Changing Variable Cells: $L$25
															Click Solve
			Registered deaths	1605				5q0,s	0.0175308	5q0,c	0.0242325				Press OK
			All-age completeness	0.8514	0.879852			45q15,s	0.195672	45q15,c	0.177971
										45q15,c check	0.00151718
			MLT est. total deaths (1)	1885.13						e0,c	71.7584
			Completeness model est. total deaths (2)	1885.13				logit5q0,s	-4.02611	logit5q0,c	-3.69553
			Difference (1) - (2)	-4.84106e-07				logit45q15,s	-1.41357	logit45q15,c	-1.53015
										25q60,c	0.652398

## Sheet: Amapa F Equiv
Equivalent deaths				Amapa		2015		Females	MLTFS
	Coefficients		UN Standard life table		Complete life table						Registration data		Age-spec. compl.
Age (x)	β1	β2	nqx,s	logit(nqx,s)	logit(nqx,c)	nqx,c	lx,c	nmx,c	nDx,c	nPopx,c	Reg nDx,c	Reg nmx,c			Key
0	0.982		0.0123	-4.38578	-4.02025	0.017632	1	0.0179163	143.295	7998	80	0.0100025	0.55829			Enter data
1-4	1.047		0.00152	-6.48752	-6.0978	0.00224277	0.982368	0.000561448	17.3622	30924	14	0.000452723	0.806349			Solver calculations
5-9	0.766		0.000945254	-6.96311	-6.67798	0.00125673	0.980165	0.000251504	9.84263	39135	7	0.000178868	0.711192			Country life table
10-14	0.368	0.507	0.00137317	-6.58926	-6.50227	0.00149778	0.978933	0.00029978	12.2049	40713	16	0.000392995	1.31095			Results
15-19	0.147	0.776	0.00229063	-6.07664	-6.09844	0.00224133	0.977467	0.000448768	18.3605	40913	19	0.0004644	1.03483
20-24	0.136	0.865	0.00295744	-5.82047	-5.85515	0.00285693	0.975276	0.000572203	22.1334	38681	18	0.000465345	0.813251
25-29	0.121	0.925	0.00341914	-5.67494	-5.72112	0.00326535	0.97249	0.000654137	23.8119	36402	19	0.000521949	0.79792		Estimates of 85+ mortality
30-34	0.094	0.935	0.00465797	-5.36451	-5.42172	0.00440009	0.969314	0.000881958	30.0404	34061	33	0.00096885	1.09852		Age (x)	lx,c	nqx,c	nmx,c	nPopx,c
35-39		1.064	0.00689949	-4.96938	-5.07431	0.00621651	0.965049	0.00124718	36.2929	29100	39	0.00134021	1.07459		85		0.38785	0.0970223	974.67
40-44		0.99	0.00993342	-4.60187	-4.6995	0.0090178	0.95905	0.00181173	43.5105	24016	44	0.00183211	1.01125		90	0.271549	0.562056	0.150391	440.4
45-49		0.921	0.0152374	-4.16865	-4.25947	0.0139329	0.950401	0.00280613	52.1883	18598	45	0.00241962	0.862262		95	0.118923	1	0.218282	169.93
50-54		0.878	0.0219124	-3.79855	-3.88513	0.0201316	0.937159	0.00406725	57.7346	14195	48	0.00338147	0.83139		b	1.10964
55-59		0.86	0.032125	-3.40547	-3.49028	0.0295901	0.918293	0.0060069	66.5084	11072	70	0.00632225	1.0525		a	0.999896
60-64		0.838	0.0498337	-2.94795	-3.03058	0.0460631	0.891121	0.00942981	75.4385	8000	66	0.00825	0.874885		c	0.910649
65-69		0.866	0.0741742	-2.52427	-2.60967	0.0685187	0.850073	0.0141899	74.1137	5223	66	0.0126364	0.890524
70-74		0.911	0.116977	-2.02138	-2.11121	0.108012	0.791827	0.0228356	92.1187	4034	70	0.0173525	0.759889
75-79		0.914	0.171637	-1.57407	-1.66421	0.159198	0.7063	0.0345932	92.433	2672	76	0.0284431	0.822217		Using Solver
80-84		0.832	0.268841	-1.00051	-1.08256	0.253022	0.593859	0.0579337	97.1548	1677	101	0.0602266	1.03958		Click Data in the top panel, then Solver
85+			1			1	0.443599	0.124851	197.889	1585	153	0.09653	0.773159		Set Objective $E$29 to Value Of 0
															By Changing Variable Cells: $L$25
			Registered deaths	984				5q0,s	0.0138013	5q0,c	0.0199014				Click Solve
			All-age completeness	0.8465	0.888422			45q15,s	0.0955412	45q15,c	0.0873528				Press OK
										45q15,c check	0.000983913
			MLT est. total deaths (1)	1162.43						e0,c	79.2038
			Completeness model est. total deaths (2)	1162.43				logit5q0,s	-4.26909	logit5q0,c	-3.89686
			Difference (1) - (2)	-1.00499e-10				logit45q15,s	-2.24778	logit45q15,c	-2.34639
										25q60,c	0.502201

[truncated: 46 more sheets: Maranhao M Equiv, Maranhao F Equiv, Rio Grande M Equiv, Rio Grande F Equiv, Piaui M Equiv, Piaui F Equiv, Tocantins M Equiv, Tocantins F Equiv, Ceara M Equiv, Ceara F Equiv, Bahia M Equiv, Bahia F Equiv, Rondonia M Equiv, Rondonia F Equiv, RGN M Equiv, RGN F Equiv, Paraiba M Equiv, Paraiba F Equiv, Pernam M Equiv, Pernam F Equiv …]
