# Supplementary material for: Generating age-specific mortality statistics from incomplete death registration data: two applications of the empirical completeness method
Source: Popul Health Metr. 2021 Jun 7;19:29. doi: 10.1186/s12963-021-00262-3 (PMC8186206; doi:10.1186/s12963-021-00262-3)
Supplement: Supplementary file 5 — Additional File 5. Demonstration of Conventional deaths method (UN standard life table) in Brazilian states, 2015. [file 12963_2021_262_MOESM5_ESM.xlsx]

## Sheet: Acre M Conv
Conventional method				Acre		2015		Males	MLTFS
	Coefficients		UN Standard life table		Complete life table					Population	Registration data		Age-spec. compl.
Age (x)	β1	β2	nqx,s	logit(nqx,s)	logit(nqx,c)	nqx,c	lx,c	nmx,c	nDx,c	nPopx,c	Reg nDx,c	Reg nmx,c			Key
0	0.993		0.0157	-4.13827	-3.63295	0.025757	1	0.0263683	234.203	8882	143	0.0161	0.610582			Enter data
1-4	1.005		0.00186	-6.28532	-5.77389	0.003098	0.974243	0.000775943	27.0222	34825	15	0.000430725	0.555099			Solver calculations
5-9	0.823		0.00156522	-6.45816	-6.03935	0.00237743	0.971225	0.000476052	21.8279	45852	9	0.000196284	0.412315			Country life table
10-14	0.468	0.386	0.00186056	-6.28501	-6.04323	0.00236825	0.968916	0.000474211	22.4544	47351	22	0.000464615	0.979765			Results
15-19	0.134	0.823	0.00833846	-4.7785	-4.70259	0.00899024	0.966621	0.00180617	80.658	44657	60	0.00134357	0.743882
20-24	0.042	0.828	0.0135674	-4.28642	-4.25728	0.0139631	0.957931	0.00281225	108.258	38495	80	0.00207819	0.738977
25-29	0.029	0.775	0.0128137	-4.34435	-4.32231	0.0130954	0.944555	0.00263635	92.7019	35163	79	0.00224668	0.852194		Estimates of 85+ mortality
30-34	0.018	0.784	0.0134997	-4.29149	-4.27497	0.0137215	0.932186	0.00276327	92.1467	33347	85	0.00254895	0.922442		Age (x)	lx,c	nqx,c	nmx,c	nPopx,c
35-39		0.871	0.0166801	-4.07672	-4.06854	0.0168148	0.919395	0.00339148	98.3224	28991	90	0.00310441	0.915356		85		0.524694	0.144682	1055.39
40-44		0.906	0.021767	-3.80535	-3.79685	0.0219489	0.903935	0.00443848	104.801	23612	105	0.00444689	1.00189		90	0.116798	0.702478	0.217174	464.845
45-49		0.924	0.0289451	-3.51298	-3.5043	0.02919	0.884095	0.00592447	116.114	19599	103	0.00525537	0.887061		95	0.0347499	1	0.306719	165.765
50-54		0.903	0.0404246	-3.16705	-3.15857	0.0407548	0.858288	0.00832052	127.795	15359	104	0.00677127	0.813805		b	1.10263
55-59		0.855	0.058011	-2.78736	-2.77933	0.0584513	0.823309	0.0120422	148.504	12332	141	0.0114337	0.949467		a	0.999708
60-64		0.792	0.0814884	-2.42229	-2.41486	0.0820468	0.775185	0.0171113	162.917	9521	146	0.0153345	0.896162		c	0.800455
65-69		0.786	0.123726	-1.95761	-1.95023	0.124528	0.711584	0.0265594	186.208	7011	134	0.0191128	0.719626
70-74		0.801	0.175163	-1.54947	-1.54195	0.176252	0.622972	0.0386572	191.121	4944	179	0.0362055	0.936578
75-79		0.799	0.242839	-1.13718	-1.12968	0.244221	0.513171	0.0556382	175.817	3160	171	0.0541139	0.972604
80-84		0.709	0.364872	-0.554279	-0.547621	0.366417	0.387844	0.0897209	175.853	1960	158	0.0806122	0.898478
85+			1			1	0.245732	0.1806	304.491	1686	268	0.158956	0.880156
			Registered deaths	2092				5q0,s	0.0175308	5q0,c	0.0288259
			All-age completeness	0.871				45q15,s	0.195672	45q15,c	0.197154
										45q15,c check	0.000891821
			MLT est. total deaths (1)	2471.22						e0,c	70.1195
			Completeness model est. total deaths (2)	2401.84				logit5q0,s	-4.02611	logit5q0,c	-3.51723
			Difference (1) - (2)	69.3785				logit45q15,s	-1.41357	logit45q15,c	-1.40418
										25q60,c	0.683003
										Working
										45q15,c	0.197154
										npx,c
										15-19	0.993305
										20-24	0.989663
										25-29	0.988829
										30-34	0.987336
										35-39	0.984597
										40-44	0.97801
										45-49	0.974064
										50-54	0.966707
										55-59	0.94442

## Sheet: Acre F Conv
Conventional method				Acre		2015		Females	MLTFS
	Coefficients		UN Standard life table		Complete life table						Registration data		Age-spec. compl.
Age (x)	β1	β2	nqx,s	logit(nqx,s)	logit(nqx,c)	nqx,c	lx,c	nmx,c	nDx,c	nPopx,c	Reg nDx,c	Reg nmx,c			Key
0	0.982		0.0123	-4.38578	-3.86656	0.0205012	1	0.0208866	177.16	8482	136	0.016034	0.767667			Enter data
1-4	1.047		0.00152	-6.48752	-5.93393	0.00264105	0.979499	0.000661312	21.976	33231	23	0.000692125	1.04659			Solver calculations
5-9	0.766		0.000945254	-6.96311	-6.5581	0.00141657	0.976912	0.000283516	12.4682	43977	13	0.000295609	1.04265			Country life table
10-14	0.368	0.507	0.00137317	-6.58926	-6.39544	0.00166637	0.975528	0.000333553	15.258	45744	9	0.000196747	0.589853			Results
15-19	0.147	0.776	0.00229063	-6.07664	-6.00007	0.00247245	0.973902	0.000495103	21.5776	43582	23	0.000527741	1.06592
20-24	0.136	0.865	0.00295744	-5.82047	-5.74985	0.00317315	0.971494	0.000635639	24.5935	38691	17	0.000439379	0.691239
25-29	0.121	0.925	0.00341914	-5.67494	-5.61234	0.00363921	0.968412	0.000729168	25.7499	35314	26	0.000736252	1.00971		Estimates of 85+ mortality
30-34	0.094	0.935	0.00465797	-5.36451	-5.3162	0.00488738	0.964888	0.00097987	33.5262	34215	32	0.000935262	0.954476		Age (x)	lx,c	nqx,c	nmx,c	nPopx,c
35-39		1.064	0.00689949	-4.96938	-4.97097	0.00688861	0.960172	0.00138248	41.4662	29994	30	0.0010002	0.72348		85		0.405612	0.102673	1168.47
40-44		0.99	0.00993342	-4.60187	-4.60335	0.00991889	0.953558	0.00199367	47.7523	23952	41	0.00171176	0.858597		90	0.246362	0.57904	0.157523	520.47
45-49		0.921	0.0152374	-4.16865	-4.17002	0.0152168	0.944099	0.00306669	61.3062	19991	63	0.00315142	1.02763		95	0.103708	1	0.226647	175.058
50-54		0.878	0.0219124	-3.79855	-3.79986	0.0218843	0.929733	0.00442529	68.8929	15568	67	0.0043037	0.972523		b	1.1071
55-59		0.86	0.032125	-3.40547	-3.40675	0.0320851	0.909387	0.00652164	82.727	12685	72	0.005676	0.870332		a	0.999862
60-64		0.838	0.0498337	-2.94795	-2.9492	0.0497745	0.880209	0.010209	98.9454	9692	79	0.00815105	0.79842		c	0.908212
65-69		0.866	0.0741742	-2.52427	-2.52556	0.0740855	0.836397	0.0153871	107.802	7006	112	0.0159863	1.03894
70-74		0.911	0.116977	-2.02138	-2.02274	0.116836	0.774432	0.024817	133.044	5361	137	0.0255549	1.02973
75-79		0.914	0.171637	-1.57407	-1.57544	0.171443	0.68395	0.0375034	129.724	3459	121	0.0349812	0.932748
80-84		0.832	0.268841	-1.00051	-1.00175	0.268597	0.566692	0.062053	130.932	2110	128	0.0606635	0.977608
85+			1			1	0.41448	0.129631	241.633	1864	248	0.133047	1.02635
			Registered deaths	1377				5q0,s	0.0138013	5q0,c	0.0231949
			All-age completeness	0.9085				45q15,s	0.0955412	45q15,c	0.0954122
										45q15,c check	0.000792102
			MLT est. total deaths (1)	1476.53						e0,c	78.0335
			Completeness model est. total deaths (2)	1515.69				logit5q0,s	-4.26909	logit5q0,c	-3.74035
			Difference (1) - (2)	-39.1508				logit45q15,s	-2.24778	logit45q15,c	-2.24927
										25q60,c	0.529112
										Working
										45q15,c	0.0954122
										npx,c
										15-19	0.997365
										20-24	0.997806
										25-29	0.996326
										30-34	0.995335
										35-39	0.995011
										40-44	0.991478
										45-49	0.984366
										50-54	0.978711
										55-59	0.972017

## Sheet: Amazonas M Conv
Conventional method				Amazonas		2015		Males	MLTFS
	Coefficients		UN Standard life table		Complete life table					Population	Registration data		Age-spec. compl.
Age (x)	β1	β2	nqx,s	logit(nqx,s)	logit(nqx,c)	nqx,c	lx,c	nmx,c	nDx,c	nPopx,c	Reg nDx,c	Reg nmx,c			Key
0	0.993		0.0157	-4.13827	-3.97039	0.0185167	1	0.0188305	806.999	42856	510	0.0119003	0.631971			Enter data
1-4	1.005		0.00186	-6.28532	-6.11541	0.0022037	0.981483	0.000551654	91.4814	165831	120	0.000723628	1.31174			Solver calculations
5-9	0.823		0.00156522	-6.45816	-6.31902	0.00179846	0.97932	0.000360016	73.544	204280	73	0.000357353	0.992603			Country life table
10-14	0.468	0.386	0.00186056	-6.28501	-6.22873	0.00196807	0.977559	0.000394001	78.1766	198417	75	0.000377992	0.959367			Results
15-19	0.134	0.823	0.00833846	-4.7785	-4.80454	0.00812587	0.975635	0.0016318	334.758	205146	372	0.00181334	1.11125
20-24	0.042	0.828	0.0135674	-4.28642	-4.32831	0.0130181	0.967707	0.00262067	483.404	184458	583	0.00316061	1.20603
25-29	0.029	0.775	0.0128137	-4.34435	-4.3853	0.0123059	0.95511	0.00247641	425.635	171876	507	0.0029498	1.19116		Estimates of 85+ mortality
30-34	0.018	0.784	0.0134997	-4.29149	-4.33484	0.0129345	0.943356	0.00260374	422.194	162149	512	0.00315759	1.21271		Age (x)	lx,c	nqx,c	nmx,c	nPopx,c
35-39		0.871	0.0166801	-4.07672	-4.12825	0.0158556	0.931154	0.00319646	454.747	142266	434	0.00305062	0.954376		85		0.513974	0.140619	3820.6
40-44		0.906	0.021767	-3.80535	-3.85896	0.0206543	0.91639	0.00417397	484.21	116007	386	0.00332739	0.797175		90	0.128552	0.694632	0.212774	1582.49
45-49		0.924	0.0289451	-3.51298	-3.56765	0.0274474	0.897463	0.00556587	541.415	97274	422	0.00433826	0.77944		95	0.0392557	1	0.302559	458.914
50-54		0.903	0.0404246	-3.16705	-3.22048	0.0384022	0.87283	0.00783081	615.329	78578	514	0.00654127	0.835325		b	1.10456
55-59		0.855	0.058011	-2.78736	-2.83795	0.0553076	0.839311	0.0113761	694.614	61059	605	0.00990845	0.870987		a	0.999761
60-64		0.792	0.0814884	-2.42229	-2.46915	0.0780491	0.792891	0.0162437	729.31	44898	662	0.0147445	0.907707		c	0.810708
65-69		0.786	0.123726	-1.95761	-2.00412	0.118771	0.731007	0.025254	780.728	30915	665	0.0215106	0.851769
70-74		0.801	0.175163	-1.54947	-1.59686	0.168421	0.644184	0.0367815	798.159	21700	733	0.0337788	0.918363
75-79		0.799	0.242839	-1.13718	-1.18445	0.234252	0.53569	0.0530659	723.128	13627	721	0.0529097	0.997057
80-84		0.709	0.364872	-0.554279	-0.596228	0.355207	0.410203	0.0863834	689.685	7984	661	0.0827906	0.958408
85+			1			1	0.264496	0.172776	1012.81	5862	896	0.152849	0.884666
			Registered deaths	9451				5q0,s	0.0175308	5q0,c	0.020693
			All-age completeness	0.9131				45q15,s	0.195672	45q15,c	0.186528
										45q15,c check	0.000780414
			MLT est. total deaths (1)	10240.3						e0,c	71.4969
			Completeness model est. total deaths (2)	10350.5				logit5q0,s	-4.02611	logit5q0,c	-3.85705
			Difference (1) - (2)	-110.125				logit45q15,s	-1.41357	logit45q15,c	-1.47273
										25q60,c	0.666415
										Working
										45q15,c	0.186528
										npx,c
										15-19	0.990974
										20-24	0.984321
										25-29	0.985359
										30-34	0.984336
										35-39	0.984862
										40-44	0.9835
										45-49	0.978541
										50-54	0.96782
										55-59	0.951655

## Sheet: Amazonas F Conv
Conventional method				Amazonas		2015		Females	MLTFS
	Coefficients		UN Standard life table		Complete life table						Registration data		Age-spec. compl.
Age (x)	β1	β2	nqx,s	logit(nqx,s)	logit(nqx,c)	nqx,c	lx,c	nmx,c	nDx,c	nPopx,c	Reg nDx,c	Reg nmx,c			Key
0	0.982		0.0123	-4.38578	-4.19568	0.0148371	1	0.0150379	615.938	40959	439	0.010718	0.712734			Enter data
1-4	1.047		0.00152	-6.48752	-6.28484	0.00186089	0.985163	0.000465743	73.8166	158492	90	0.000567852	1.21924			Solver calculations
5-9	0.766		0.000945254	-6.96311	-6.81482	0.00109619	0.98333	0.000219357	42.8798	195479	45	0.000230204	1.04945			Country life table
10-14	0.368	0.507	0.00137317	-6.58926	-6.53191	0.0014541	0.982252	0.000291032	55.3468	190174	36	0.0001893	0.650444			Results
15-19	0.147	0.776	0.00229063	-6.07664	-6.06944	0.00230713	0.980823	0.000461958	92.3172	199839	106	0.000530427	1.14821
20-24	0.136	0.865	0.00295744	-5.82047	-5.81785	0.00296519	0.978561	0.000593918	110.2	185547	110	0.000592842	0.998187
25-29	0.121	0.925	0.00341914	-5.67494	-5.67686	0.00341259	0.975659	0.000683685	117.979	172564	129	0.000747549	1.09341		Estimates of 85+ mortality
30-34	0.094	0.935	0.00465797	-5.36451	-5.37193	0.00462368	0.972329	0.000926878	151.545	163501	157	0.000960239	1.03599		Age (x)	lx,c	nqx,c	nmx,c	nPopx,c
35-39		1.064	0.00689949	-4.96938	-4.99854	0.00670255	0.967834	0.00134502	192.793	143339	197	0.00137436	1.02182		85		0.400848	0.101144	5385.24
40-44		0.99	0.00993342	-4.60187	-4.629	0.00967012	0.961347	0.00194342	225.938	116258	217	0.00186654	0.960439		90	0.254663	0.574531	0.155606	2489.35
45-49		0.921	0.0152374	-4.16865	-4.19389	0.0148633	0.95205	0.00299491	280.246	93574	231	0.00246863	0.824276		95	0.108351	1	0.224413	852.414
50-54		0.878	0.0219124	-3.79855	-3.82261	0.0214026	0.9379	0.00432683	330.332	76345	294	0.00385094	0.890014		b	1.10778
55-59		0.86	0.032125	-3.40547	-3.42904	0.0314002	0.917826	0.00638022	387.375	60715	357	0.00587993	0.921588		a	0.999872
60-64		0.838	0.0498337	-2.94795	-2.97091	0.0487575	0.889006	0.00999518	457.969	45819	415	0.00905738	0.906175		c	0.914775
65-69		0.866	0.0741742	-2.52427	-2.548	0.0725609	0.845661	0.0150585	490.787	32592	432	0.0132548	0.880219
70-74		0.911	0.116977	-2.02138	-2.04634	0.114423	0.784299	0.0242732	560.833	23105	517	0.0223761	0.921843
75-79		0.914	0.171637	-1.57407	-1.59912	0.168105	0.694557	0.0367062	579.811	15796	583	0.0369081	1.0055
80-84		0.832	0.268841	-1.00051	-1.02331	0.264383	0.577799	0.0609312	592.982	9732	584	0.0600082	0.984852
85+			1			1	0.425039	0.128719	1123.33	8727	1103	0.126389	0.981898
			Registered deaths	6042				5q0,s	0.0138013	5q0,c	0.0167
			All-age completeness	0.919				45q15,s	0.0955412	45q15,c	0.0931992
										45q15,c check	0.000413074
			MLT est. total deaths (1)	6482.42						e0,c	78.8354
			Completeness model est. total deaths (2)	6574.54				logit5q0,s	-4.26909	logit5q0,c	-4.07551
			Difference (1) - (2)	-92.1125				logit45q15,s	-2.24778	logit45q15,c	-2.27518
										25q60,c	0.521895
										Working
										45q15,c	0.0931992
										npx,c
										15-19	0.997351
										20-24	0.99704
										25-29	0.996269
										30-34	0.99521
										35-39	0.993152
										40-44	0.990711
										45-49	0.987733
										50-54	0.980929
										55-59	0.971026

## Sheet: Roraima M Conv
Conventional method				Roraima		2015		Males	MLTFS
	Coefficients		UN Standard life table		Complete life table					Population	Registration data		Age-spec. compl.
Age (x)	β1	β2	nqx,s	logit(nqx,s)	logit(nqx,c)	nqx,c	lx,c	nmx,c	nDx,c	nPopx,c	Reg nDx,c	Reg nmx,c			Key
0	0.993		0.0157	-4.13827	-3.72013	0.0236575	1	0.0241722	132.874	5497	79	0.0143715	0.594546			Enter data
1-4	1.005		0.00186	-6.28532	-5.86213	0.00283711	0.976342	0.000710488	15.338	21588	15	0.00069483	0.977962			Solver calculations
5-9	0.823		0.00156522	-6.45816	-6.11161	0.00221208	0.973572	0.000442906	11.6365	26273	11	0.000418681	0.945305			Country life table
10-14	0.468	0.386	0.00186056	-6.28501	-6.07525	0.0022938	0.971419	0.000459287	12.0007	26129	13	0.000497531	1.08327			Results
15-19	0.134	0.823	0.00833846	-4.7785	-4.695	0.00905804	0.969191	0.00181985	49.3489	27117	47	0.00173323	0.952403
20-24	0.042	0.828	0.0135674	-4.28642	-4.2415	0.014182	0.960412	0.00285665	70.745	24765	61	0.00246315	0.862252
25-29	0.029	0.775	0.0128137	-4.34435	-4.30664	0.0132995	0.946791	0.00267771	61.7239	23051	65	0.00281983	1.05308		Estimates of 85+ mortality
30-34	0.018	0.784	0.0134997	-4.29149	-4.25812	0.0139515	0.934199	0.00280989	62.565	22266	63	0.00282943	1.00695		Age (x)	lx,c	nqx,c	nmx,c	nPopx,c
35-39		0.871	0.0166801	-4.07672	-4.04806	0.0171567	0.921166	0.00346103	65.3615	18885	66	0.00349484	1.00977		85		0.528362	0.146086	445.071
40-44		0.906	0.021767	-3.80535	-3.77555	0.0224107	0.905362	0.00453294	69.2724	15282	50	0.00327182	0.721788		90	0.113651	0.70513	0.218678	133.11
45-49		0.924	0.0289451	-3.51298	-3.48258	0.0298119	0.885072	0.00605259	79.2224	13089	71	0.0054244	0.896211		95	0.0335124	1	0.30812	20.8192
50-54		0.903	0.0404246	-3.16705	-3.13735	0.0415928	0.858686	0.00849523	92.7764	10921	80	0.00732534	0.862288		b	1.10197
55-59		0.855	0.058011	-2.78736	-2.75923	0.0595673	0.822971	0.0122792	104.459	8507	96	0.0112848	0.919022		a	0.999687
60-64		0.792	0.0814884	-2.42229	-2.39624	0.0834599	0.773949	0.0174189	110.209	6327	84	0.0132764	0.762187		c	0.80211
65-69		0.786	0.123726	-1.95761	-1.93175	0.126557	0.709355	0.0270212	122.406	4530	112	0.0247241	0.914988
70-74		0.801	0.175163	-1.54947	-1.52312	0.179003	0.619582	0.0393198	107.028	2722	86	0.0315944	0.803525
75-79		0.799	0.242839	-1.13718	-1.11089	0.247704	0.508675	0.0565439	94.3153	1668	74	0.0443645	0.784603
80-84		0.709	0.364872	-0.554279	-0.530955	0.370294	0.382674	0.0908862	77.2532	850	75	0.0882353	0.970833
85+			1			1	0.240972	0.167849	100.542	599	103	0.171953	1.02445
			Registered deaths	1251				5q0,s	0.0175308	5q0,c	0.0264672
			All-age completeness	0.886				45q15,s	0.195672	45q15,c	0.200902
										45q15,c check	0.000546537
			MLT est. total deaths (1)	1439.08						e0,c	70.1969
			Completeness model est. total deaths (2)	1411.96				logit5q0,s	-4.02611	logit5q0,c	-3.60502
			Difference (1) - (2)	27.1141				logit45q15,s	-1.41357	logit45q15,c	-1.38067
										25q60,c	0.688646
										Working
										45q15,c	0.200902
										npx,c
										15-19	0.991371
										20-24	0.98776
										25-29	0.986
										30-34	0.985952
										35-39	0.982677
										40-44	0.983774
										45-49	0.973241
										50-54	0.964032
										55-59	0.945124

## Sheet: Roraima F Conv
Conventional method				Roraima		2015		Females	MLTFS
	Coefficients		UN Standard life table		Complete life table						Registration data		Age-spec. compl.
Age (x)	β1	β2	nqx,s	logit(nqx,s)	logit(nqx,c)	nqx,c	lx,c	nmx,c	nDx,c	nPopx,c	Reg nDx,c	Reg nmx,c			Key
0	0.982		0.0123	-4.38578	-3.96979	0.0185276	1	0.0188418	98.6555	5236	58	0.0110772	0.587904			Enter data
1-4	1.047		0.00152	-6.48752	-6.044	0.00236643	0.981472	0.00059245	12.2104	20610	7	0.000339641	0.573282			Solver calculations
5-9	0.766		0.000945254	-6.96311	-6.63862	0.00130712	0.97915	0.000261594	6.59662	25217	11	0.000436214	1.66752			Country life table
10-14	0.368	0.507	0.00137317	-6.58926	-6.45096	0.00157651	0.97787	0.000315551	7.90961	25066	13	0.000518631	1.64357			Results
15-19	0.147	0.776	0.00229063	-6.07664	-6.04129	0.00237284	0.976328	0.000475131	12.5406	26394	21	0.000795635	1.67456
20-24	0.136	0.865	0.00295744	-5.82047	-5.79287	0.00303994	0.974012	0.000608913	14.8538	24394	14	0.000573912	0.942519
25-29	0.121	0.925	0.00341914	-5.67494	-5.65578	0.00348505	0.971051	0.000698227	16.1381	23113	15	0.000648985	0.929477		Estimates of 85+ mortality
30-34	0.094	0.935	0.00465797	-5.36451	-5.35713	0.00469229	0.967667	0.000940664	21.4152	22766	16	0.000702802	0.747134		Age (x)	lx,c	nqx,c	nmx,c	nPopx,c
35-39		1.064	0.00689949	-4.96938	-5.00631	0.00665105	0.963126	0.00133465	25.7601	19301	20	0.00103622	0.776396		85		0.399509	0.100716	604.809
40-44		0.99	0.00993342	-4.60187	-4.63622	0.00960118	0.95672	0.0019295	29.1335	15099	20	0.00132459	0.686495		90	0.255209	0.573258	0.155068	166.706
45-49		0.921	0.0152374	-4.16865	-4.20061	0.0147652	0.947535	0.002975	36.6877	12332	30	0.0024327	0.817712		95	0.108908	1	0.223784	19.4855
50-54		0.878	0.0219124	-3.79855	-3.82901	0.0212689	0.933544	0.00429949	44.3063	10305	38	0.00368753	0.857666		b	1.10797
55-59		0.86	0.032125	-3.40547	-3.43531	0.0312099	0.913689	0.00634093	50.309	7934	49	0.00617595	0.973981		a	0.999875
60-64		0.838	0.0498337	-2.94795	-2.97702	0.0484747	0.885172	0.00993575	57.1405	5751	55	0.00956355	0.96254		c	0.910148
65-69		0.866	0.0741742	-2.52427	-2.55432	0.0721368	0.842264	0.0149672	58.0727	3880	54	0.0139175	0.929869
70-74		0.911	0.116977	-2.02138	-2.05299	0.113751	0.781506	0.0241221	60.4017	2504	48	0.0191693	0.794679
75-79		0.914	0.171637	-1.57407	-1.60579	0.167174	0.692609	0.0364844	59.5791	1633	59	0.0361298	0.990281
80-84		0.832	0.268841	-1.00051	-1.02938	0.263204	0.576823	0.0606183	56.7387	936	60	0.0641026	1.05748
85+			1			1	0.425001	0.115203	91.1253	791	110	0.139064	1.20713
			Registered deaths	698				5q0,s	0.0138013	5q0,c	0.0209287
			All-age completeness	0.8564				45q15,s	0.0955412	45q15,c	0.0925843
										45q15,c check	0.000781674
			MLT est. total deaths (1)	759.574						e0,c	78.9027
			Completeness model est. total deaths (2)	815.04				logit5q0,s	-4.26909	logit5q0,c	-3.84548
			Difference (1) - (2)	-55.4653				logit45q15,s	-2.24778	logit45q15,c	-2.28248
										25q60,c	0.519867
										Working
										45q15,c	0.0925843
										npx,c
										15-19	0.99603
										20-24	0.997135
										25-29	0.99676
										30-34	0.996492
										35-39	0.994832
										40-44	0.993399
										45-49	0.98791
										50-54	0.981731
										55-59	0.96959

## Sheet: Para M Conv
Conventional method				Para		2015		Males	MLTFS
	Coefficients		UN Standard life table		Complete life table					Population	Registration data		Age-spec. compl.
Age (x)	β1	β2	nqx,s	logit(nqx,s)	logit(nqx,c)	nqx,c	lx,c	nmx,c	nDx,c	nPopx,c	Reg nDx,c	Reg nmx,c			Key
0	0.993		0.0157	-4.13827	-3.97113	0.0185033	1	0.0188166	1417.93	75355	705	0.00935572	0.497205			Enter data
1-4	1.005		0.00186	-6.28532	-6.11616	0.00220206	0.981497	0.000551242	165.506	300241	136	0.000452969	0.821725			Solver calculations
5-9	0.823		0.00156522	-6.45816	-6.31964	0.00179736	0.979335	0.000359796	145.703	404961	110	0.000271631	0.75496			Country life table
10-14	0.468	0.386	0.00186056	-6.28501	-6.23427	0.00195723	0.977575	0.000391829	163.486	417238	146	0.00034992	0.893043			Results
15-19	0.134	0.823	0.00833846	-4.7785	-4.8157	0.00803643	0.975662	0.00161377	686.764	425565	737	0.00173182	1.07315
20-24	0.042	0.828	0.0135674	-4.28642	-4.33947	0.0128755	0.967821	0.00259178	1016.46	392187	1084	0.00276399	1.06644
25-29	0.029	0.775	0.0128137	-4.34435	-4.39573	0.0121797	0.95536	0.00245086	908.491	370682	1057	0.0028515	1.16347		Estimates of 85+ mortality
30-34	0.018	0.784	0.0134997	-4.29149	-4.34538	0.0128005	0.943724	0.0025766	898.96	348894	990	0.00283754	1.10127		Age (x)	lx,c	nqx,c	nmx,c	nPopx,c
35-39		0.871	0.0166801	-4.07672	-4.13995	0.015674	0.931644	0.00315956	969.136	306731	932	0.00303849	0.961681		85		0.51187	0.139829	9167.19
40-44		0.906	0.021767	-3.80535	-3.87113	0.0204095	0.917041	0.00412399	1057.99	256544	869	0.00338733	0.821373		90	0.130687	0.693075	0.21191	3985.42
45-49		0.924	0.0289451	-3.51298	-3.58007	0.027118	0.898325	0.00549815	1193.38	217051	997	0.00459339	0.835444		95	0.040111	1	0.301731	1400.39
50-54		0.903	0.0404246	-3.16705	-3.23261	0.0379567	0.873964	0.0077382	1347.7	174162	1046	0.0060059	0.776136		b	1.10493
55-59		0.855	0.058011	-2.78736	-2.84944	0.0547104	0.840791	0.0112498	1596.68	141929	1260	0.00887768	0.789139		a	0.99977
60-64		0.792	0.0814884	-2.42229	-2.4798	0.0772868	0.794791	0.0160787	1759.65	109440	1505	0.0137518	0.855283		c	0.811194
65-69		0.786	0.123726	-1.95761	-2.01468	0.117671	0.733364	0.0250053	1977.05	79065	1591	0.0201227	0.804736
70-74		0.801	0.175163	-1.54947	-1.60762	0.166919	0.647069	0.0364237	2051.05	56311	1664	0.0295502	0.811291
75-79		0.799	0.242839	-1.13718	-1.19519	0.232332	0.539061	0.0525737	1877.25	35707	1730	0.0484499	0.921561
80-84		0.709	0.364872	-0.554279	-0.605754	0.353028	0.41382	0.08574	1729.03	20166	1462	0.0724983	0.84556
85+			1			1	0.26773	0.175148	2548.93	14553	1944	0.133581	0.762672
			Registered deaths	19965				5q0,s	0.0175308	5q0,c	0.0206779
			All-age completeness	0.8698				45q15,s	0.195672	45q15,c	0.184497
										45q15,c check	0.000885166
			MLT est. total deaths (1)	23511.1						e0,c	71.6005
			Completeness model est. total deaths (2)	22953.6				logit5q0,s	-4.02611	logit5q0,c	-3.85779
			Difference (1) - (2)	557.59				logit45q15,s	-1.41357	logit45q15,c	-1.48617
										25q60,c	0.663145
										Working
										45q15,c	0.184497
										npx,c
										15-19	0.991378
										20-24	0.986275
										25-29	0.985843
										30-34	0.985912
										35-39	0.984922
										40-44	0.983206
										45-49	0.977294
										50-54	0.970415
										55-59	0.956575

## Sheet: Para F Conv
Conventional method				Para		2015		Females	MLTFS
	Coefficients		UN Standard life table		Complete life table						Registration data		Age-spec. compl.
Age (x)	β1	β2	nqx,s	logit(nqx,s)	logit(nqx,c)	nqx,c	lx,c	nmx,c	nDx,c	nPopx,c	Reg nDx,c	Reg nmx,c			Key
0	0.982		0.0123	-4.38578	-4.1975	0.0148104	1	0.0150105	1081.66	72060	532	0.00738274	0.491838			Enter data
1-4	1.047		0.00152	-6.48752	-6.28678	0.00185728	0.98519	0.000464837	133.452	287093	127	0.000442365	0.951656			Solver calculations
5-9	0.766		0.000945254	-6.96311	-6.81625	0.00109463	0.98336	0.000219045	85.0048	388070	90	0.000231917	1.05876			Country life table
10-14	0.368	0.507	0.00137317	-6.58926	-6.5554	0.00142039	0.982283	0.000284279	113.796	400297	104	0.000259807	0.913915			Results
15-19	0.147	0.776	0.00229063	-6.07664	-6.10463	0.00222754	0.980888	0.000446005	183.163	410674	167	0.000406649	0.911759
20-24	0.136	0.865	0.00295744	-5.82047	-5.85701	0.00285162	0.978703	0.000571138	221.876	388480	219	0.000563736	0.987039
25-29	0.121	0.925	0.00341914	-5.67494	-5.7187	0.00327322	0.975912	0.000655717	244.256	372502	260	0.000697983	1.06446		Estimates of 85+ mortality
30-34	0.094	0.935	0.00465797	-5.36451	-5.41417	0.00443329	0.972718	0.000888628	315.154	354652	289	0.000814883	0.917013		Age (x)	lx,c	nqx,c	nmx,c	nPopx,c
35-39		1.064	0.00689949	-4.96938	-5.04641	0.00639128	0.968406	0.00128235	393.636	306964	349	0.00113694	0.886605		85		0.392619	0.0985264	12997.8
40-44		0.99	0.00993342	-4.60187	-4.67354	0.00925278	0.962216	0.00185916	472.31	254045	399	0.00157059	0.844785		90	0.265941	0.566663	0.152302	5952.7
45-49		0.921	0.0152374	-4.16865	-4.23532	0.0142686	0.953313	0.00287423	609.587	212087	528	0.00248954	0.86616		95	0.115242	1	0.220538	2379.51
50-54		0.878	0.0219124	-3.79855	-3.86211	0.0205908	0.939711	0.004161	714.081	171613	613	0.00357199	0.858446		b	1.10896
55-59		0.86	0.032125	-3.40547	-3.46773	0.0302446	0.920361	0.0061418	871.153	141840	764	0.00538635	0.876999		a	0.999888
60-64		0.838	0.0498337	-2.94795	-3.00861	0.0470384	0.892525	0.00963428	1065.65	110610	912	0.00824519	0.855818		c	0.914307
65-69		0.866	0.0741742	-2.52427	-2.58696	0.0699824	0.850542	0.014504	1167.43	80490	924	0.0114797	0.791485
70-74		0.911	0.116977	-2.02138	-2.08732	0.110335	0.791019	0.0233554	1407.89	60281	1158	0.01921	0.822508
75-79		0.914	0.171637	-1.57407	-1.64024	0.162433	0.703742	0.0353582	1427.13	40362	1327	0.0328775	0.92984
80-84		0.832	0.268841	-1.00051	-1.06074	0.257168	0.589432	0.059023	1436.8	24343	1279	0.0525408	0.890175
85+			1			1	0.437849	0.127145	2712	21330	2360	0.110642	0.870205
			Registered deaths	12401				5q0,s	0.0138013	5q0,c	0.0166695
			All-age completeness	0.8627				45q15,s	0.0955412	45q15,c	0.0894661
										45q15,c check	0.000618503
			MLT est. total deaths (1)	14656						e0,c	79.2286
			Completeness model est. total deaths (2)	14374.6				logit5q0,s	-4.26909	logit5q0,c	-4.07737
			Difference (1) - (2)	281.376				logit45q15,s	-2.24778	logit45q15,c	-2.32017
										25q60,c	0.509427
										Working
										45q15,c	0.0894661
										npx,c
										15-19	0.997969
										20-24	0.997185
										25-29	0.996516
										30-34	0.995934
										35-39	0.994331
										40-44	0.992178
										45-49	0.987629
										50-54	0.982298
										55-59	0.973426

## Sheet: Amapa M Conv
Conventional method				Amapa		2015		Males	MLTFS
	Coefficients		UN Standard life table		Complete life table					Population	Registration data		Age-spec. compl.
Age (x)	β1	β2	nqx,s	logit(nqx,s)	logit(nqx,c)	nqx,c	lx,c	nmx,c	nDx,c	nPopx,c	Reg nDx,c	Reg nmx,c			Key
0	0.993		0.0157	-4.13827	-3.81	0.0216682	1	0.0220992	185.412	8390	105	0.0125149	0.566306			Enter data
1-4	1.005		0.00186	-6.28532	-5.95308	0.00259109	0.978332	0.00064878	21.027	32410	23	0.000709658	1.09383			Solver calculations
5-9	0.823		0.00156522	-6.45816	-6.18609	0.00205363	0.975797	0.000411147	16.8443	40969	12	0.000292904	0.712408			Country life table
10-14	0.468	0.386	0.00186056	-6.28501	-6.15531	0.00211768	0.973793	0.000423985	17.8947	42206	16	0.000379093	0.89412			Results
15-19	0.134	0.823	0.00833846	-4.7785	-4.78754	0.00826411	0.971731	0.00165968	67.7763	40837	78	0.00191003	1.15084
20-24	0.042	0.828	0.0135674	-4.28642	-4.32619	0.0130453	0.9637	0.0026262	100.342	38208	81	0.00211997	0.807241
25-29	0.029	0.775	0.0128137	-4.34435	-4.38498	0.0123097	0.951128	0.0024772	88.8793	35879	70	0.001951	0.787585		Estimates of 85+ mortality
30-34	0.018	0.784	0.0134997	-4.29149	-4.33635	0.0129153	0.93942	0.00259984	84.5235	32511	94	0.00289133	1.11212		Age (x)	lx,c	nqx,c	nmx,c	nPopx,c
35-39		0.871	0.0166801	-4.07672	-4.13316	0.0157792	0.927287	0.00318094	88.8151	27921	75	0.00268615	0.844451		85		0.513092	0.140288	704.245
40-44		0.906	0.021767	-3.80535	-3.86406	0.0205514	0.912656	0.00415295	97.9597	23588	68	0.00288282	0.694163		90	0.128879	0.69398	0.212412	271.089
45-49		0.924	0.0289451	-3.51298	-3.57286	0.0273089	0.893899	0.00553738	105.637	19077	91	0.00477014	0.861443		95	0.0394394	1	0.302213	85.6659
50-54		0.903	0.0404246	-3.16705	-3.22557	0.0382149	0.869488	0.00779186	115.6	14836	107	0.00721219	0.925605		b	1.10471
55-59		0.855	0.058011	-2.78736	-2.84276	0.0550565	0.83626	0.011323	131.019	11571	107	0.00924726	0.816678		a	0.999765
60-64		0.792	0.0814884	-2.42229	-2.47361	0.0777287	0.790219	0.0161743	131.918	8156	119	0.0145905	0.902076		c	0.807364
65-69		0.786	0.123726	-1.95761	-2.00854	0.118309	0.728796	0.0251495	131.959	5247	105	0.0200114	0.795699
70-74		0.801	0.175163	-1.54947	-1.60137	0.16779	0.642573	0.0366311	140.59	3838	144	0.0375195	1.02425
75-79		0.799	0.242839	-1.13718	-1.18895	0.233446	0.534756	0.0528591	124.959	2364	101	0.0427242	0.808266
80-84		0.709	0.364872	-0.554279	-0.600221	0.354293	0.409919	0.0861133	116.081	1348	78	0.0578635	0.671946
85+			1			1	0.264688	0.17179	182.269	1061	131	0.123468	0.718718
			Registered deaths	1605				5q0,s	0.0175308	5q0,c	0.0242325
			All-age completeness	0.8514				45q15,s	0.195672	45q15,c	0.185675
										45q15,c check	0.00111783
			MLT est. total deaths (1)	1949.51						e0,c	71.2579
			Completeness model est. total deaths (2)	1885.13				logit5q0,s	-4.02611	logit5q0,c	-3.69553
			Difference (1) - (2)	64.3748				logit45q15,s	-1.41357	logit45q15,c	-1.47836
										25q60,c	0.665045
										Working
										45q15,c	0.185675
										npx,c
										15-19	0.990495
										20-24	0.989456
										25-29	0.990292
										30-34	0.985647
										35-39	0.986659
										40-44	0.985689
										45-49	0.97643
										50-54	0.964578
										55-59	0.954808

## Sheet: Amapa F Conv
Conventional method				Amapa		2015		Females	MLTFS
	Coefficients		UN Standard life table		Complete life table						Registration data		Age-spec. compl.
Age (x)	β1	β2	nqx,s	logit(nqx,s)	logit(nqx,c)	nqx,c	lx,c	nmx,c	nDx,c	nPopx,c	Reg nDx,c	Reg nmx,c			Key
0	0.982		0.0123	-4.38578	-4.02025	0.017632	1	0.0179163	143.295	7998	80	0.0100025	0.55829			Enter data
1-4	1.047		0.00152	-6.48752	-6.0978	0.00224277	0.982368	0.000561448	17.3622	30924	14	0.000452723	0.806349			Solver calculations
5-9	0.766		0.000945254	-6.96311	-6.67798	0.00125673	0.980165	0.000251504	9.84263	39135	7	0.000178868	0.711192			Country life table
10-14	0.368	0.507	0.00137317	-6.58926	-6.45298	0.00157334	0.978933	0.000314915	12.8211	40713	16	0.000392995	1.24794			Results
15-19	0.147	0.776	0.00229063	-6.07664	-6.023	0.00241654	0.977393	0.000483893	19.7975	40913	19	0.0004644	0.959716
20-24	0.136	0.865	0.00295744	-5.82047	-5.77105	0.0031068	0.975031	0.000622327	24.0722	38681	18	0.000465345	0.747749
25-29	0.121	0.925	0.00341914	-5.67494	-5.63119	0.00357152	0.972002	0.000715581	26.0486	36402	19	0.000521949	0.729407		Estimates of 85+ mortality
30-34	0.094	0.935	0.00465797	-5.36451	-5.33082	0.0048168	0.96853	0.000965685	32.8922	34061	33	0.00096885	1.00328		Age (x)	lx,c	nqx,c	nmx,c	nPopx,c
35-39		1.064	0.00689949	-4.96938	-4.97087	0.00688935	0.963865	0.00138263	40.2346	29100	39	0.00134021	0.969315		85		0.405631	0.102679	974.67
40-44		0.99	0.00993342	-4.60187	-4.60325	0.00991988	0.957224	0.00199386	47.8847	24016	44	0.00183211	0.918875		90	0.247285	0.579058	0.157531	440.4
45-49		0.921	0.0152374	-4.16865	-4.16993	0.0152182	0.947729	0.00306697	57.0395	18598	45	0.00241962	0.788926		95	0.104093	1	0.226656	169.93
50-54		0.878	0.0219124	-3.79855	-3.79977	0.0218862	0.933306	0.00442568	62.8225	14195	48	0.00338147	0.764057		b	1.1071
55-59		0.86	0.032125	-3.40547	-3.40667	0.0320878	0.91288	0.0065222	72.2138	11072	70	0.00632225	0.969344		a	0.999862
60-64		0.838	0.0498337	-2.94795	-2.94911	0.0497785	0.883587	0.0102098	81.6786	8000	66	0.00825	0.808046		c	0.911708
65-69		0.866	0.0741742	-2.52427	-2.52547	0.0740915	0.839604	0.0153884	80.3735	5223	66	0.0126364	0.821166
70-74		0.911	0.116977	-2.02138	-2.02264	0.116846	0.777396	0.0248192	100.121	4034	70	0.0173525	0.699157
75-79		0.914	0.171637	-1.57407	-1.57534	0.171456	0.686561	0.0375065	100.217	2672	76	0.0284431	0.758351
80-84		0.832	0.268841	-1.00051	-1.00167	0.268613	0.568846	0.0620574	104.07	1677	101	0.0602266	0.970498
85+			1			1	0.416046	0.131211	207.97	1585	153	0.09653	0.735683
			Registered deaths	984				5q0,s	0.0138013	5q0,c	0.0199014
			All-age completeness	0.8465				45q15,s	0.0955412	45q15,c	0.095421
										45q15,c check	0.000554159
			MLT est. total deaths (1)	1240.76						e0,c	78.2841
			Completeness model est. total deaths (2)	1162.43				logit5q0,s	-4.26909	logit5q0,c	-3.89686
			Difference (1) - (2)	78.3233				logit45q15,s	-2.24778	logit45q15,c	-2.24917
										25q60,c	0.52914
										Working
										45q15,c	0.095421
										npx,c
										15-19	0.997681
										20-24	0.997676
										25-29	0.997394
										30-34	0.995167
										35-39	0.993321
										40-44	0.990881
										45-49	0.987975
										50-54	0.983234
										55-59	0.968881

[truncated: 46 more sheets: Maranhao M Conv, Maranhao F Conv, Rio Grande M Conv, Rio Grande F Conv, Piaui M Conv, Piaui F Conv, Tocantins M Conv, Tocantins F Conv, Ceara M Conv, Ceara F Conv, Bahia M Conv, Bahia F Conv, Rondonia M Conv, Rondonia F Conv, RGN M Conv, RGN F Conv, Paraiba M Conv, Paraiba F Conv, Pernam M Conv, Pernam F Conv …]
